# Supplementary material for: Impact of biological education and gender on students’ connection to nature and relational values
Source: PLoS One. 2020 Nov 5;15(11):e0242004. doi: 10.1371/journal.pone.0242004 (PMC7644009; doi:10.1371/journal.pone.0242004)
Supplement: S1 Data — (XLSX) [file pone.0242004.s003.xlsx]

## Sheet: Data-1
Number		Gender: male - female		INS		CNS_1	CNS_2	CNS_3	CNS_4	CNS_5	CNS_6		RV_comm	RV_health	RV_iden	RV_kin	RV_resp	RV_wild	RV_other		High school student - first year student - advanced student
1		2		4		4	4	3	4	3	3		4	4	4	3	4	4	5		3
2		2		2		3	2	2	2	3	3		3	3	2	2	3	2	3		3
3		2		4		3	3	3	2	2	1		5	5	4	2	4	4	5		3
4		2		3		3	4	2	3	3	3		4	4	3	3	3	2	3		3
5		2		4		3	3	3	4	2	3		5	4	5	5	4	1	4		3
6		2		5		3	3	4	4	4	3		3	4	5	5	5	4	5		3
7		2		6		4	3	5	4	4	5		5	5	5	4	5	4	5		3
8		2		4		4	4	3	4	4	3		4	2	4	4	5	3	5		3
9		2		4		4	3	4	3	4	3		4	5	5	3	5	5	5		3
10		1		3		1	2	1	1	4	2		3	3	3	4	4	2	3		3
11		1		5		3	4	1	4	4	2		4	5	3	3	5	4	5		3
12		1		4		3	3	2	3	4	2		4	4	3	4	3	3	4		3
13		1		4		3	3	3	4	4	3		3	5	3	3	4	4	5		3
14		2		3		4	3	3	3	4	4		4	5	5	4	5	3	5		3
15		1		3		3	4	2	2	3	3		3	5	4	3	5	4	4		3
16		2		4		3	3	3	3	3	3		4	4	3	3	5	3	4		3
17		1		3		1	2	2	2	4	2		4	4	2	1	4	4	5		3
18		1		7		5	5	3	4	5	5		2	4	3	2	5	3	5		3
19		2		4		2	2	3	3	3	2		2	3	2	2	4	4	4		3
20		2		4		4	4	2	3	3	2		2	4	4	3	5	5	5		3
21		2		3		2	2	1	2	2	1		4	4	5	5	5	4	5		3
22		2		6		5	5	5	5	5	5		5	3	4	5	5	3	4		3
23		2		4		2	2	2	2	1	4		4	4	5	5	5	3	5		3
24		2		6		4	3	4	3	4	4		5	4	5	4	5	5	5		3
25		2		6		4	2	4	4	3	3		5	4	5	5	5	5	3		3
26		1		4		3	2	3	2	2	3		1	2	3	3	2	3	2		3
27		2		4		4	4	3	4	4	4		5	5	5	5	5	4	5		3
28		1		4		2	2	2	3	4	2		1	3	3	1	4	2	5		3
29		2		4		4	3	4	3	3	4		4	2	2	1	4	3	4		3
30		1		3		3	3	2	2	3	2		2	3	2	2	3	2	2		3
31		1		4		2	3	3	3	4	4		3	3	2	1	4	1	5		3
32		1		3		1	1	3	3	4	2		5	4	2	2	4	1	5		3
33		2		4		2	4	2	2	4	1		3	4	2	3	3	3	5		3
34		1		4		2	3	2	2	5	3		4	4	4	4	4	1	5		3
35		1		4		2	2	2	2	2	2		5	4	3	3	5	3	5		3
36		2		4		4	2	2	2	4	2		3	3	1	3	3	4	3		3
37		2		3		2	2	3	2	2	2		4	4	2	2	3	2	4		3
38		1		4		3	4	3	5	5	4		1	5	4	5	5	4	5		3
39		2		4		2	2	1	2	2	2		1	3	1	2	3	1	3		3
40		1		4		3	2	4	2	4	3		1	1	2	3	3	3	2		3
41		2		3		2	3	2	2	4	2		4	4	1	1	1	1	1		3
42		2		4		3	2	3	3	2	2		3	4	4	3	5	4	4		3
43		2		4		2	3	2	3	2	1		1	4	1	3	5	1	4		3
44		2		5		3	3	4	3	4	2		5	2	4	4	5	3	4		3
45		1		4		3	3	3	4	4	4		5	4	3	4	5	4	4		3
46		1		5		4	3	4	4	4	5		4	5	5	4	5	4	5		3
47		2		2		3	5	2	3	5	3		5	3	4	5	5	4	5		3
48		2		4		4	5	4	5	5	4		3	4	4	3	4	2	5		3
49		1		4		3	3	2	4	2	3		1	4	3	1	5	4	5		3
50		2		4		2	2	1	3	3	2		4	3	4	4	4	2	5		3
51		2		4		3	2	3	4	5	3		5	5	2	1	5	2	5		3
52		2		3		3	3	3	3	4	4		4	4	3	2	4	2	4		3
53		1		6		3	3	4	5	4	4		3	4	5	5	5	5	5		3
54		1		7		5	3	5	5	5	3		3	2	5	5	5	5	4		3
55		2		4		4	3	4	5	3	3		4	5	4	3	4	2	3		3
56		2		4		3	3	3	3	2	1		4	5	4	4	5	1	5		3
57		2		4		3	3	3	3	4	2		2	5	2	4	5	3	5		3
58		2		6		4	4	5	4	3	4		4	4	4	5	4	4	4		3
59		2		3		3	2	2	3	4	4		4	4	5	3	4	2	5		3
60		2		4		3	3	2	4	3	2		4	4	4	3	4	2	5		3
61		2		4		5	4	4	5	4	4		4	4	4	4	4	4	5		3
62		2		3		2	2	2	3	3	3		5	4	2	4	5	1	5		3
63		2		6		4	3	3	4	4	2		4	5	4	4	4	5	5		3
64		2		5		2	1	4	4	5	2		5	4	4	4	4	2	3		3
65		2		4		4	5	2	4	4	3		3	4	5	5	5	4	5		3
66		2		4		2	2	2	3	4	3		4	5	4	3	5	4	5		3
67		2		5		5	4	4	5	5	5		5	5	4	3	5	5	5		3
68		2		4		2	2	2	2	3	4		4	4	2	3	4	1	5		3
69		2		4		3	2	3	2	4	1		4	3	1	1	4	2	5		3
70		2		3		4	4	3	3	4	2		4	4	4	4	5	5	5		3
71		2		7		5	5	5	5	5	5		5	5	5	5	5	5	5		3
72		2		6		4	4	4	4	4	5		3	4	4	3	5	4	5		3
73		2		6		4	4	4	4	5	1		1	5	4	3	5	5	3		3
74		2		6		4	3	4	3	4	3		4	4	4	4	4	4	4		3
75		2		4		4	4	3	4	4	3		5	4	2	5	4	4	5		3
76		1		4		3	2	3	3	4	4		5	4	4	4	4	5	5		3
77		2		4		4	3	3	4	2	1		4	5	4	2	4	5	5		3
78		1		4		2	2	2	2	2	1		5	2	3	1	5	4	5		3
79		2		5		4	2	4	3	4	2		3	4	2	3	4	4	4		3
80		1		4		2	2	2	3	2	2		5	4	3	3	5	2	5		3
81		2		3		2	3	4	2	2	2		2	5	4	1	5	5	5		3
82		1		3		2	2	2	2	2	2		4	4	2	3	3	3	3		3
83		1		4		3	3	3	4	4	3		4	5	2	2	4	2	4		3
84		1		4		3	4	3	4	5	5		2	4	4	4	4	5	4		2
85		2		4		3	2	1	3	2	1		5	4	3	3	4	4	5		2
86		1		4		3	1	1	4	4	5		3	2	5	5	5	4	4		2
87		2		4		3	3	2	4	4	3		3	4	3	3	4	3	4		2
88		2		5		4	4	4	4	5	4		4	5	5	5	5	5	4		2
89		2		3		2	4	1	2	4	5		4	5	3	4	5	3	5		2
90		2		3		2	1	1	2	2	1		3	3	1	2	4	2	5		2
91		2		4		5	3	4	-	4	5		4	4	4	4	4	3	4		2
92		2		4		2	2	2	2	2	3		5	4	3	3	3	3	3		2
93		1		3		3	3	3	4	4	3		2	4	3	2	4	3	1		2
94		2		4		3	2	2	4	4	5		1	1	2	1	4	2	5		2
95		2		4		3	2	3	4	1	3		2	4	4	4	1	4	5		2
96		1		6		3	3	4	5	4	4		5	5	5	4	5	3	4		2
97		1		4		4	4	4	4	5	4		4	5	3	5	5	2	5		2
98		2		5		4	3	4	4	5	5		5	5	5	4	5	5	5		2
99		-		6		2	1	3	4	3	3		5	4	1	2	2	4	5		2
100		2		6		5	5	4	5	5	4		5	5	5	5	5	5	5		2
101		1		6		5	5	5	5	5	3		5	5	5	3	5	3	3		2
102		1		6		2	2	2	2	1	2		2	1	2	2	2	2	2		2
103		2		5		4	4	4	4	5	4		4	4	4	4	4	3	5		2
104		1		4		5	3	2	2	4	1		5	4	3	5	5	2	5		2
105		2		3		5	3	2	3	3	4		3	3	3	4	3	3	3		2
106		2		7		4	3	5	4	5	4		5	5	5	4	5	4	5		2
107		2		4		4	1	3	4	2	3		5	5	4	4	5	5	5		2
108		2		4		4	5	3	4	4	3		5	4	3	4	4	5	5		2
109		2		4		1	1	1	1	1	1		1	2	2	3	3	1	4		2
110		1		3		4	3	5	5	5	4		3	4	4	4	3	3	5		2
111		2		4		1	1	1	4	2	1		3	5	3	3	5	3	5		2
112		2		2		1	1	1	1	1	1		1	1	3	2	3	1	4		2
113		1		4		3	2	2	3	4	4		5	4	3	3	5	4	5		2
114		2		5		3	2	2	4	3	2		5	5	4	4	5	5	5		2
115		2		3		3	2	3	1	4	5		1	3	4	4	5	1	5		2
116		2		4		4	2	4	5	4	2		1	2	3	3	3	4	4		2
117		1		2		2	1	1	-	2	2		1	1	1	2	4	2	5		2
118		2		7		5	4	5	4	4	4		5	5	4	5	5	5	5		2
119		2		4		5	4	4	3	4	3		4	3	5	5	5	2	5		2
120		2		3		2	1	2	3	3	5		2	5	3	2	5	3	5		2
121		1		4		2	2	2	3	4	1		3	4	3	4	5	4	5		2
122		2		4		1	1	1	2	5	5		1	2	2	4	4	2	5		2
123		2		7		5	5	4	5	4	4		5	4	5	5	5	5	4		2
124		1		5		4	3	3	4	3	4		4	4	5	5	5	3	4		2
125		1		4		1	2	3	2	4	2		4	1	2	1	4	3	3		2
126		2		4		4	4	3	4	5	5		5	5	5	5	5	4	4		2
127		2		3		2	3	2	2	3	3		4	1	4	2	5	1	5		2
128		2		7		5	4	4	5	2	5		3	2	5	3	5	3	5		2
129		2		3		2	1	2	2	4	4		5	4	4	5	5	3	5		2
130		1		2		1	3	2	1	1	3		5	5	2	1	4	2	5		2
131		1		3		3	2	2	4	1	3		5	5	4	4	5	2	4		2
132		2		4		2	1	3	2	5	1		3	2	4	4	4	3	4		2
133		2		3		2	1	2	2	2	1		5	5	4	4	5	3	5		2
134		2		3		2	2	2	4	3	4		3	4	4	4	4	4	4		2
135		2		6		2	2	2	5	5	1		1	4	2	5	5	5	4		2
136		2		5		4	2	4	3	4	3		2	4	3	4	4	4	4		2
137		2		4		2	2	2	3	3	3		3	3	3	2	4	3	4		2
138		1		4		5	4	3	4	2	5		4	5	3	3	2	4	5		2
139		2		5		3	2	3	4	4	3		4	4	3	3	5	3	5		2
140		2		4		3	4	3	3	5	3		4	4	4	3	5	2	5		2
141		1		3		2	1	1	3	1	2		4	5	2	1	4	3	4		2
142		2		4		4	1	-	5	-	3		1	5	3	3	5	1	5		2
143		2		4		3	2	2	3	2	3		4	5	3	4	3	3	4		2
144		1		3		1	4	2	2	2	3		4	4	2	1	3	2	4		2
145		1		5		3	3	4	4	4	2		3	5	4	4	5	4	5		2
146		2		5		4	3	4	4	5	3		5	5	5	4	4	3	5		2
147		2		5		4	2	4	4	3	3		5	5	4	5	5	4	5		2
148		1		4		3	2	2	2	4	3		5	4	2	1	5	3	5		2
149		1		7		4	4	5	4	5	5		2	4	4	4	4	3	5		2
150		2		5		4	4	4	4	4	4		3	3	4	4	5	3	3		2
151		2		3		3	2	5	3	4	3		1	2	2	5	5	1	5		2
152		2		3		3	2	2	2	2	1		1	4	1	3	3	1	5		2
153		-		6		4	3	4	3	5	3		3	3	3	3	4	4	4		2
154		2		7		5	5	5	5	5	5		3	5	5	5	5	5	5		2
155		2		3		1	2	2	1	3	1		3	2	2	3	4	4	5		2
156		1		6		5	4	4	5	5	5		3	5	4	3	4	5	5		2
157		2		4		3	5	3	5	5	4		4	5	5	4	5	3	5		2
158		2		5		3	3	2	4	4	3		4	4	3	5	4	5	5		2
159		2		3		1	1	2	2	1	1		2	2	3	4	4	1	5		2
160		1		4		2	2	1	3	4	1		4	2	4	3	4	4	5		2
161		2		4		3	3	2	4	3	2		1	3	1	3	4	2	4		2
162		1		5		2	3	3	5	4	2		5	3	3	4	5	3	3		2
163		1		5		2	2	2	2	3	1		4	4	2	3	4	2	5		2
164		2		6		3	1	2	4	3	4		1	5	5	4	5	5	5		2
165		2		4		3	3	3	5	3	4		3	5	3	2	4	5	5		2
166		1		4		5	3	3	5	5	2		5	4	4	4	5	3	5		2
167		1		7		5	5	4	5	5	5		3	5	4	5	5	5	5		2
168		2		3		5	3	4	4	4	5		3	4	5	5	5	4	5		2
169		2		4		4	3	2	3	3	2		5	5	5	5	5	4	5		2
170		1		5		4	3	4	5	4	4		1	5	3	4	4	4	5		2
171		2		4		3	2	3	1	4	2		4	3	4	5	4	2	5		2
172		2		2		1	2	1	1	3	2		2	2	1	2	3	1	4		2
173		2		6		5	2	3	4	4	3		-	-	-	-	-	-	-		2
174		2		5		4	4	3	4	5	4		3	4	5	3	5	5	5		2
175		2		5		3	2	3	4	2	4		4	5	4	4	5	3	5		2
176		2		3		2	3	2	5	4	3		5	5	3	4	5	3	5		2
177		2		4		4	2	4	4	4	4		4	5	5	5	5	5	5		2
178		1		4		3	3	3	4	2	2		5	1	4	3	4	5	5		2
179		2		5		3	2	3	4	1	2		3	4	4	5	4	4	5		2
180		1		7		5	5	5	5	5	5		3	5	2	4	4	5	1		2
181		1		5		4	5	4	4	5	3		5	4	5	3	3	1	5		2
182		2		4		2	2	2	5	4	2		3	5	4	4	5	5	5		2
183		2		4		4	3	3	3	1	2		4	2	4	4	3	1	5		2
184		2		4		4	2	2	2	4	3		4	2	2	2	4	1	5		2
185		2		4		2	2	2	2	3	3		1	4	2	2	4	3	5		2
186		2		5		3	2	3	2	2	5		3	5	3	3	3	5	5		2
187		2		4		3	2	2	3	2	2		2	4	2	2	3	2	4		2
188		1		5		3	3	4	4	4	3		-	-	-	-	-	-	-		2
189		2		4		2	1	2	1	2	1		2	3	2	2	4	1	4		2
190		2		6		3	3	3	3	4	3		2	3	1	1	4	2	5		2
191		2		4		3	2	3	3	4	5		5	5	5	5	5	5	5		2
192		2		6		5	3	2	4	2	5		5	5	3	3	5	5	5		2
193		1		4		2	1	2	2	2	3		5	5	4	2	5	1	5		2
194		2		6		5	1	4	3	5	3		5	5	5	4	5	5	5		2
195		2		4		2	2	3	2	5	1		4	5	3	2	5	2	5		2
196		2		3		-	3	2	3	3	-		-	-	-	-	-	-	-		2
197		2		3		-	-	-	-	-	-		-	-	-	-	-	-	-		2
198		2		6		4	3	4	4	3	3		5	5	4	4	5	4	5		2
199		2		4		3	3	4	2.5	4	2		5	4	4	5	4	5	5		2
200		2		6		3	4	3	3	3	4		3	5	-	-	-	-	-		2
201		2		4		3	4	3	5	5	4		5	4	2	2	4	2	3		2
202		2		5		4	3	2	3	3	3		3	3	5	4	4	3	3		2
203		2		4		4	4	4	3	4	4		5	5	4	3	4	4	4		2
204		-		-		-	-	-	-	-	-		-	-	-	-	-	-	-		2
205		2		5		2	3	3	4	3	2		4	4	4	3	3	2	3		2
206		1		6		5	5	1	5	5	4		1	2	2	1	5	1	5		2
207		-		-		-	-	-	-	-	-		-	-	-	-	-	-	-		2
208		1		1		3	2	-	3	3	2		1	2	3	2	3	5	3		2
209		1		5		3	2	4	4	3	3		4	2	4	2	5	4	4		2
210		2		1		3	5	3	3	5	3		5	5	1	2	3	1	5		2
211		2		7		5	5	4	5	5	4		5	5	5	-	-	-	-		2
212		2		4		2	2	2	3	2	1		5	4	1	4	4	1	4		2
213		2		3		2	2	2	3	4	2		3	4	3	2	3	4	4		2
214		1		7		4	4	4	3	5	5		5	5	5	5	5	3	5		2
215		2		4		2	1	2	2	5	2		1	2	2	4	3	2	3		2
216		1		4		2	2	1	2	2	3		5	4	3	4	5	5	4		2
217		2		4		3	3	3	3	3	3		5	4	4	3	5	2	5		2
218		2		5		-	-	-	-	-	-		-	-	-	-	-	-	-		2
219		2		3		1	1	2	2	1	2		4	5	4	2	5	5	5		2
220		2		6		4	3	4	3	5	2		5	4	4	5	5	5	4		2
221		2		4		4	4	2	2	3	4		5	5	4	4	5	4	5		2
222		2		4		1	1	3	4	2	2		2	1	3	1	5	1	5		2
223		2		3		2	2	3	2	2	4		3	5	4	4	5	3	5		2
224		2		2		1	1	1	1	1	1		1	1	1	1	1	-	-		2
225		2		3		3	1	1	2	4	2		4	4	1	4	5	3	5		2
226		2		4		3	3	2	3	3	3		4	5	3	3	4	3	5		2
227		1		4		3	2	3	3	3	3		5	5	3	3	4	3	5		2
228		2		3		3	3	2	4	3	4		4	1	2	3	5	2	5		2
229		2		4		3	3	3	3	5	4		5	5	2	4	4	4	4		2
230		2		4		1	2	1	2	3	1		5	5	4	4	5	5	5		2
231		2		5		4	4	4	4	5	3		3	5	5	5	5	5	5		2
232		2		5		4	3	3	3	5	3		5	4	3	4	5	5	5		2
233		2		2		3	3	2	3	3	4		3	4	3	3	3	2	4		2
234		2		6		4	5	4	4	5	3		4	5	5	3	5	3	5		2
235		1		3		2	2	1	3	1	2		5	4	3	2	5	5	5		2
236		2		5		4	3	3	4	2	5		4	5	4	4	5	5	5		2
237		2		5		3	4	3	5	5	5		5	5	5	5	5	5	5		2
238		1		5		3	3	2	3	4	5		5	3	4	2	5	4	5		2
239		1		5		4	4	3	4	3	2		5	5	4	4	5	5	5		2
240		1		3		3	2	2	3	4	4		5	5	2	2	5	1	5		2
241		1		4		3	3	2	4	3	2		4	2	2	2	4	4	5		2
242		2		2		2	1	1	3	1	2		5	5	4	3	5	2	5		2
243		2		7		2	2	3	2	5	3		2	4	3	3	3	3	3		2
244		1		4		2	3	2	3	2	3		4	5	2	4	5	3	5		2
245		2		4		3	2	3	4	4	1		1	4	2	1	3	2	3		2
246		2		2		2	3	3	3	3	3		3	3	3	3	3	3	3		2
247		1		7		4	4	4	4	4	4		4	4	4	4	4	5	4		2
248		1		3		1	1	2	1	3	3		1	2	1	1	2	2	4		2
249		2		5		2	1	4	4	2	1		4	3	4	4	5	5	5		2
250		2		4		1	3	2	1	3	3		1	1	2	3	4	1	4		2
251		2		4		3	3	4	4	3	3		4	4	5	3	5	4	4		2
252		2		3		2	2	3	2	5	1		4	4	2	5	5	3	5		2
253		2		6		5	4	4	5	5	3		5	5	5	5	5	5	5		2
254		2		3		4	4	2	4	3	3		3	2	2	1	4	4	4		2
255		2		5		3	3	3	4	3	5		5	5	3	3	5	4	5		2
256		1		4		3	2	3	3	4	2		3	3	4	3	4	4	4		2
257		2		5		3	3	3	3	5	4		3	5	5	-	4	5	5		2
258		2		4		4	3	4	4	1	1		1	1	3	3	4	4	5		2
259		2		5		3	3	1	3	3	3		3	3	2	5	5	4	4		2
260		1		3		3	3	3	2	4	3		2	2	2	3	3	3	3		2
261		2		4		4	4	4	4	5	5		3	4	5	3	5	3	5		2
262		2		5		-	-	-	-	-	-		-	-	-	-	-	-	-		2
263		2		3		2	2	1	3	3	1		1	3	2	1	1	3	5		2
264		2		4		4	4	4	3	3	2		2	3	3	2	5	3	5		2
265		2		5		3	3	3	3	3	4		3	4	4	4	3	3	3		2
266		2		6		2	3	5	3	5	2		4	5	5	5	4	3	5		2
267		2		4		3	3	2	3	3	3		5	5	4	4	3	3	4		2
268		1		4		4	5	2	4	4	5		1	5	4	3	5	5	5		2
269		1		7		5	5	3	5	5	5		5	3	4	5	5	5	5		2
270		2		4		3	2	2	3	4	2		2	4	4	2	2	3	5		2
271		2		4		3	4	3	2	3	3		4	4	4	5	4	4	5		2
272		2		5		3	3	2	3	3	2		4	5	4	4	4	5	4		2
273		2		4		2	2	2	2	3	1		1	5	5	4	5	2	5		2
274		2		4		2	2	1	1	4	3		1	4	1	5	5	3	5		2
275		2		4		2	1	1	3	3	1		3	5	3	4	5	5	5		2
276		2		6		4	3	4	5	5	4		2	4	5	4	5	5	5		2
277		2		5		5	5	3	5	5	5		4	3	5	5	5	5	5		2
278		1		5		3	4	3	3	4	4		2	2	2	3	3	2	4		2
279		1		4		3	3	3	3	2	4		1	4	3	4	5	5	5		2
280		1		4		2	2	3	4	4	2		4	5	2	2	4	1	5		2
281		1		4		4	5	4	5	4	3		2	3	2	3	3	4	2		2
282		2		5		3	1	3	2	5	3		4	4	3	3	3	3	3		2
283		1		5		3	3	3	4	3	3		3	4	2	2	5	4	5		2
284		1		3		4	4	2	3	4	3		5	5	2	1	3	4	5		2
285		2		4		2	2	2	2	3	2		4	5	3	2	5	3	5		2
286		1		3		3	3	2	4	3	5		5	5	3	2	5	4	5		2
287		1		4		4	4	3	4	3	1		5	4	5	5	5	3	5		2
288		2		4		3	4	2	4	4	4		5	5	4	3	4	3	5		2
289		2		5		5	4	3	5	4	4		4	5	5	2	4	5	5		2
290		2		5		4	3	2	2	3	3		2	4	4	4	4	2	5		2
291		2		5		5	2	4	4	3	3		5	5	4	2	5	5	5		2
292		2		3		1	1	1	2	2	1		5	4	2	1	5	1	5		2
293		2		2		1	2	2	1	1	2		5	1	3	3	5	4	5		2
294		2		3		1	2	2	2	2	2		4	4	3	2	5	4	5		2
295		2		6		4	3	4	4	4	5		4	3	5	2	5	5	5		2
296		2		2		2	1	1	2	3	3		2	2	1	2	5	4	5		2
297		1		4		2	2	4	3	5	2		3	5	3	1	2	3	4		2
298		2		3		4	3	2	5	5	3		2	5	2	4	3	1	5		2
299		1		4		4	3	4	-	4	2		3	4	4	3	4	4	4		2
300		2		4		2	2	1	1	3	3		3	2	2	3	4	1	4		2
301		1		7		5	5	4	5	2	5		5	5	5	5	5	5	5		2
302		1		5		3	1	2	3	4	1		4	4	2	2	5	3	5		2
303		2		2		2	1	1	4	2	1		5	2	2	3	5	5	5		2
304		2		6		5	4	3	5	5	5		3	5	4	5	5	5	5		2
305		2		5		2	1	3	1	3	5		3	5	5	1	3	1	5		2
306		1		6		5	4	4	4	2	4		5	3	4	3	5	5	4		2
307		2		5		5	5	5	5	5	5		4	4	5	5	4	4	5		2
308		2		4		4	3	2	3	4	4		3	3	4	5	4	3	3		2
309		2		4		3	1	2	2	3	2		5	5	3	4	1	4	5		2
310		1		6		4	3	4	5	4	5		1	4	5	5	5	5	5		2
311		1		5		4	3	4	4	3	3		2	2	5	5	5	4	4		2
312		2		5		4	3	4	3	5	-		5	5	3	3	-	5	5		2
313		1		4		4	4	4	3	4	-		5	5	4	3	3	3	4		2
314		1		5		2	4	2	2	5	2		4	3	2	3	4	4	5		2
315		2		5		4	5	4	4	5	5		3	4	3	4	5	5	5		2
316		2		4		3	3	2	4	4	2		3	4	4	4	4	5	5		2
317		1		7		2	5	3	4	5	5		5	5	4	4	3	5	4		2
318		2		4		2	1	1	2	1	2		4	2	3	3	5	4	5		2
319		2		6		4	4	4	5	4	3		4	4	4	3	4	3	5		2
320		2		6		5	3	4	4	5	5		5	5	4	3	5	2	5		2
321		2		5		4	4	4	4	4	4		4	4	5	4	5	3	5		2
322		2		3		3	3	3	3	3	3		3	3	3	3	3	3	3		2
323		1		3		3	2	3	5	5	5		5	5	4	5	5	2	5		2
324		2		6		4	4	4	5	4	4		4	3	5	5	5	4	5		2
325		1		4		3	2	2	3	4	2		2	5	4	2	5	2	5		2
326		2		3		3	4	3	4	4	3		3	4	4	4	5	2	5		2
327		2		3		3	3	2	3	5	2		5	4	2	2	4	2	4		2
328		1		5		3	3	2	4	4	2		4	2	3	1	4	5	5		2
329		1		3		2	2	2	3	2	2		2	3	3	2	5	2	5		2
330		2		4		4	3	4	5	4	4		3	4	4	4	5	5	5		2
331		2		5		3	1	2	5	4	3		5	5	4	2	5	5	5		2
332		2		4		3	4	3	3	4	4		2	2	3	3	4	2	5		2
333		1		4		2	2	-	2	-	2		-	-	-	-	-	-	-		2
334		1		-		2	2	2	2	4	3		5	5	3	1	5	2	5		2
335		2		7		3	2	4	4	4	2		4	5	5	5	4	5	5		2
336		2		4		5	5	5	5	5	5		4	4	3	3	4	3	2		2
337		2		5		4	3	4	3	5	3		2	3	3	3	4	5	5		2
338		2		2		3	1	2	4	3	3		3	-	-	-	-	-	-		2
339		1		4		3	3	3	5	1	3		4	2	3	4	5	5	5		2
340		2		4		2	2	2	2	2	5		5	5	4	5	3	1	5		2
341		1		2		2	1	2	2	4	2		5	1	2	2	4	1	4		2
342		1		4		2	1	1	2	4	2		5	1	2	2	5	4	4		2
343		1		3		2	3	2	4	4	4		2	3	2	2	5	3	4		2
344		1		4		3	2	2	2	3	2		2	3	2	4	4	2	4		2
345		1		4		2	1	3	2	4	2		4	4	2	2	5	4	5		2
346		1		7		3	1	1	4	1	5		4	4	2	5	4	4	4		2
347		2		4		4	5	2	4	1	3		3	5	4	2	5	4	5		2
348		2		4		4	3	2	5	3	5		5	3	3	4	5	5	5		2
349		2		6		4	5	4	4	5	3		2	5	4	5	5	5	5		2
350		2		4		4	-	3	4	4	3		4	4	3	4	5	5	5		2
351		1		2		2	2	3	2	3	2		5	5	4	3	5	5	5		2
352		1		5		3	3	4	4	4	2		5	3	3	4	5	5	5		2
353		1		5		4	3	3	2	2	3		2	4	2	1	4	4	5		2
354		2		6		3	3	4	5	5	2		5	4	3	4	4	5	4		2
355		-		6		5	5	5	5	5	5		4	3	5	4	5	4	5		2
356		2		4		4	4	3	5	2	3		2	3	4	3	5	1	5		2
357		2		3		4	2	4	4	3	3		2	5	4	4	5	5	5		2
358		2		4		2	-	3	5	4	2		1	5	5	4	5	4	5		2
359		2		2		2	3	2	3	3	2		4	4	4	3	4	3	4		2
360		2		4		3	3	3	4	5	4		5	4	3	4	5	3	5		2
361		2		6		4	4	5	5	5	5		5	4	4	5	5	5	5		2
362		2		4		3	2	3	3	4	2		1	2	3	5	5	4	5		2
363		2		6		4	2	3	3	3	3		3	3	3	3	3	3	3		2
364		2		2		3	3	1	2	4	3		4	3	3	3	4	3	3		2
365		1		4		4	3	3	5	1	5		2	5	5	5	5	5	5		2
366		2		7		4	4	5	4	5	3		3	3	5	5	5	5	5		2
367		1		3		5	5	2	1	2	5		4	4	3	5	4	3	5		2
368		1		4		3	3	3	2	4	4		4	3	2	2	3	2	4		2
369		-		5		5	3	5	3	2	4		4	5	3	2	5	4	5		2
370		1		5		4	3	4	4	5	2		5	5	4	4	4	5	5		2
371		2		4		4	2	3	3	2	1		5	5	3	4	4	3	4		2
372		1		6		5	4	5	5	5	3		3	5	2	5	5	5	5		2
373		1		5		1	4	5	3	5	1		5	5	5	5	5	5	5		2
374		2		4		2	2	2	3	2	2		5	4	4	4	5	5	5		2
375		2		5		2	1	4	1	4	1		2	3	3	4	3	1	5		2
376		1		6		5	5	4	5	5	3		5	5	4	4	5	4	5		2
377		1		7		5	2	4	2	4	2		5	4	5	5	4	5	4		2
378		1		6		3	3	4	4	4	2		5	3	2	2	4	4	5		2
379		1		6		5	3	5	5	5	4		4	5	5	4	5	4	5		2
380		1		2		3	3	2	2	2	3		4	4	4	3	3	2	3		2
381		1		4		2	2	2	4	2	1		4	4	2	2	4	4	4		2
382		1		3		2	1	2	2	1	1		4	4	3	2	3	2	3		2
383		2		3		4	3	3	3	3	4		4	3	2	2	3	4	4		2
384		2		4		2	2	1	1	4	3		4	5	4	3	4	3	4		2
385		1		3		3	3	2	2	3	3		4	4	2	3	3	3	3		2
386		1		6		4	4	3	4	5	3		4	5	4	3	5	5	5		2
387		2		4		2	1	1	3	4	4		5	4	5	5	5	5	5		2
388		1		2		2	2	2	3	2	2		4	3	2	2	4	3	3		2
389		1		5		3	2	4	5	4	5		1	3	5	2	4	4	5		2
390		1		4		-	-	-	-	-	-		-	-	-	-	5	-	5		2
391		2		4		4	4	3	3	5	4		3	3	4	5	4	5	5		2
392		2		7		5	5	5	5	5	5		3	4	5	5	5	5	5		2
393		2		7		4	3	5	5	5	3		-	-	-	-	-	-	-		2
394		2		4		3	5	3	2	5	3		2	4	3	5	3	2	4		2
395		1		1		1	1	1	2	1	1		3	4	2	3	5	5	5		2
396		1		4		3	4	3	4	5	3		3	5	5	4	5	3	3		2
397		1		5		4	3	5	2	4	4		4	1	2	3	5	4	5		2
398		2		6		5	2	5	2	1	1		5	4	1	3	5	2	5		2
399		2		4		3	2	3	4	4	2		4	3	2	3	4	2	4		2
400		2		3		2	4	2	4	4	5		4	4	3	2	5	4	5		2
401		1		3		1	1	1	2	1	1		2	2	3	2	4	2	5		2
402		2		4		1	4	1	5	1	1		2	1	1	5	5	5	5		2
403		1		7		2	3	3	5	4	2		4	5	3	4	5	2	5		2
404		2		4		1	1	1	2	1	1		3	5	4	5	5	5	5		2
405		2		3		3	1	2	2	2	4		5	4	3	2	4	3	5		2
406		2		3		4	3	2	4	4	4		3	3	5	4	5	4	5		3
407		2		4		3	2	1	2	2	2		2	4	3	4	5	3	4		3
408		2		3		2	4	2	4	4	3		3	3	4	5	5	3	4		3
409		2		4		4	4	2	3	4	4		4	4	3	4	5	4	5		3
410		1		4		3	3	3	5	5	3		5	4	3	4	4	4	4		3
411		2		4		3	5	3	5	5	3		5	4	4	4	5	3	5		3
412		2		5		3	3	3	4	4	3		4	4	4	3	5	4	5		3
413		2		2		1	1	1	2	2	2		1	2	1	2	2	1	4		3
414		2		3		2	1	1	2	2	2		2	3	1	2	3	1	4		3
415		2		4		4	4	3	5	4	5		4	4	3	3	5	4	5		3
416		2		3		2	2	2	3	3	3		2	2	3	4	5	3	5		3
417		2		5		4	3	3	4	4	3		3	3	2	3	3	4	5		3
418		2		2		2	2	1	3	4	3		5	4	1	2	4	5	5		3
419		2		4		3	3	2	2	4	3		2	3	4	2	4	4	5		3
420		1		4		4	4	4	4	4	4		4	3	4	4	3	4	5		3
421		2		4		2	3	3	2	5	4		5	5	4	4	5	5	5		3
422		2		3		1	1	2	1	2	1		4	4	1	1	1	1	4		3
423		1		3		3	2	2	2	2	2		2	4	3	3	3	4	4		3
424		2		4		5	5	2	5	5	3		5	5	3	5	5	4	5		3
425		2		4		3	3	3	3	4	4		4	4	4	5	5	5	5		3
426		2		5		3	3	4	3	3	3		4	3	3	4	5	3	5		3
427		2		3		3	2	3	4	3	3		3	4	3	5	4	2	4		3
428		2		6		5	4	4	4	4	4		5	5	2	4	4	2	4		3
429		2		6		3	4	3	4	4	1		2	4	5	5	5	4	5		3
430		2		4.5		4	3	3	4	3	3		2	2	2	3	4	4	4		3
431		2		4		4	3	3	4	4	4		4	4	4	3	5	4	5		3
432		1		5		4	4	3	5	4	5		3	3	4	2	5	4	5		3
433		2		4		3	2	2	1	3	4		1	4	2	3	4	2	4		3
434		1		4		1	1	2	3	1	4		3	5	2	1	3	3	5		3
435		1		4		4	4	3	3	5	3		3	4	5	5	5	5	5		3
436		2		5		4	4	3	4	3	3		-	5	4	5	5	4	5		3
437		2		6		4	4	4	4	5	4		5	5	5	5	5	5	5		3
438		2		4		3	3	4	3	3	3		4	4	4	3	3	3	5		3
439		2		6		4	4	4	4	4	4		3	5	5	4	5	5	5		3
440		2		4		3	3	4	3	5	4		4	3	4	5	5	4	4		3
441		2		3		2	5	3	5	2	5		5	5	1	3	5	3	5		3
442		2		5		3	4	3	3	4	2		2	5	5	4	5	5	5		3
443		2		4		4	2	1	5	3	2		4	5	5	4	5	5	5		3
444		2		4		3	3	3	3	4	2		4	4	2	2	4	5	4		3
445		2		3		4	4	4	4	3	4		3	3	4	4	4	4	5		3
446		2		4		1	2	1	1	2	1		1	2	1	2	4	3	5		3
447		2		2		2	2	2	3	3	2		4	4	2	2	4	1	4		3
448		2		4		3	2	2	2	3	2		2	4	1	1	5	2	5		3
449		2		5		3	1	3	3	2	4		4	5	4	4	5	4	5		3
450		2		4		3	3	2	3	3	3		3	4	3	4	4	3	4		3
451		2		4		3	3	3	3	3	3		5	3	3	5	5	2	5		3
452		2		4		4	3	3	4	4	4		5	5	5	3	5	5	5		3
453		2		3		2	2	2	4	4	2		3	3	2	2	4	2	4		3
454		1		4		3	4	3	3	5	4		3	5	3	4	5	2	4		3
455		2		6		5	3	5	5	5	2		3	4	5	4	4	2	5		3
456		2		5		5	5	4	5	5	5		5	4	5	5	5	4	5		3
457		2		4		3	2	2	4	4	3		4	4	2	4	5	2	5		3
458		2		4		4	3	3	4	4	3		3	5	4	4	5	5	5		3
459		2		4		4	5	4	4	4	3		5	5	4	4	5	4	5		3
460		2		4		3	3	3	3	4	4		4	4	4	4	4	4	5		3
461		2		4		3	4	3	3	5	3		5	5	3	5	5	5	5		3
462		2		4		3	2	2	4	4	3		5	4	3	4	5	5	5		3
463		2		4		4	3	4	4	4	3		2	4	2	2	4	3	5		3
464		2		5		4	2	4	3	3	2		5	5	5	5	5	5	5		3
465		2		2		2	2	3	4	4	3		4	4	3	3	3	4	5		3
466		1		4		3	4	2	2	5	5		5	5	3	2	5	4	5		3
467		1		4		3	3	4	4	4	5		2	4	4	3	4	3	5		1
468		1		4		3	3	2	2	4	3		3	2	3	3	3	4	4		1
469		2		4		2	1	1	2	2	2		5	3	2	3	3	2	5		1
470		1		6		4	4	4	4	5	4		3	5	4	5	5	5	5		1
471		1		3		3	1	5	3	1	2		5	3	1	1	5	5	1		1
472		1		3		2	1	1	2	2	2		3	4	1	2	2	1	5		1
473		1		3		3	4	4	3	2	5		5	4	1	2	3	2	4		1
474		1		3		2	2	3	2	3	2		2	5	4	2	4	5	5		1
475		2		2		2	1	3	2	3	2		5	3	3	3	3	2	4		1
476		2		3		3	1	3	2	2	1		5	4	3	3	4	2	4		1
477		2		4		2	1	3	2	4	3		2	4	2	3	4	2	5		1
478		1		7		4	4	5	4	5	1		3	5	5	4	5	4	5		1
479		1		3		2	2	2	2	5	2		5	3	5	4	5	4	5		1
480		2		3		3	3	2	4	3	4		5	5	3	4	5	3	5		1
481		2		4		5	4	4	5	5	4		5	5	3	4	5	5	5		1
482		2		5		4	3	4	3	4	3		5	4	5	4	5	5	5		1
483		1		6		3	2	4	3	2	5		1	5	4	2	5	5	5		1
484		2		5		3	5	4	3	3	5		3	5	4	5	3	3	4		1
485		1		3		3	2	2	2	2	3		3	2	1	2	4	4	4		1
486		1		3		4	2	3	2	1	2		5	3	4	4	4	3	5		1
487		2		4		3	3	3	3	2	3		4	4	3	4	5	3	4		1
488		1		2		4	3	1	2	3	3		5	5	4	2	5	1	4		1
489		2		6		4	4	5	5	4	5		4	5	4	5	4	5	4		1
490		1		4		4	2	2	3	4	2		2	4	4	5	5	4	5		1
491		1		5		2	3	1	1	2	1		4	4	2	2	4	4	5		1
492		1		4		2	3	3	3	3	3		2	3	3	2	4	3	4		1
493		1		3		2	3	3	4	3	4		3	5	3	4	5	5	5		1
494		1		6		5	2	4	4	3	3		2	5	5	5	4	5	5		1
495		1		4		3	5	3	4	5	5		3	5	3	3	5	4	5		1
496		2		4		2	2	2	2	3	2		2	4	2	4	3	2	4		1
497		2		4		4	3	3	3	3	3		4	2	5	3	5	5	4		1
498		1		3		3	2	2	3	2	4		4	2	1	2	3	2	5		1
499		2		5		3	2	4	-	3	4		3	2	4	4	5	5	5		1
500		2		6		5	5	3	5	3	5		4	4	2	4	5	4	5		1
501		2		4		3	1	4	3	1	3		3	3	4	4	5	5	5		1
502		2		6		4	3	3	4	3	4		4	3	4	4	3	4	4		1
503		-		7		5	5	5	5	5	5		5	5	4	3	4	5	5		1
504		1		3		1	1	1	1	2	2		3	4	2	2	2	1	5		1
505		1		5		3	2	3	4	2	5		-	5	4	4	1	2	4		1
506		1		3		2	2	1	1	2	2		2	1	2	4	3	3	3		1
507		1		4		3	4	2	3	4	4		3	3	2	4	5	2	5		1
508		1		1		1	1	1	2	5	1		1	5	1	1	2	1	5		1
509		1		4		4	5	4	5	4	3		5	5	4	3	5	5	5		1
510		1		4		-	3	4	2	2	1		3	1	2	5	5	4	5		1
511		1		4		1	1	1	3	1	1		3	1	3	1	1	1	-		1
512		1		3		2	2	2	3	2	2		2	4	1	4	3	2	4		1
513		1		2		1	1	1	1	5	1		5	1	1	1	5	1	5		1
514		1		4		3	2	2	2	4	3		4	3	2	2	4	2	2		1
515		1		1		2	2	1	2	1	1		4	1	1	1	3	3	4		1
516		1		3		2	2	2	2	4	3		4	3	2	2	5	2	5		1
517		1		6		2	4	1	3	5	2		5	4	4	1.5	5	2	4		1
518		1		6		4	4	3	5	5	4		4	5	4	3	5	5	5		1
519		1		4		3	4	2	3	4	4		4	4	3	2	4	2	5		1
520		1		4		2	2	2	4	2	2		3	5	2	2	4	3	5		1
521		1		3		2	1	1	2	1	1		1	2	3	2	5	3	4		1
522		1		1		1	1	1	1	1	3		2	1	2	4	2	2	1		1
523		1		2		2	2	1	2	2	3		2	3	1	1	2	2	5		1
524		1		3		1	1	1	2	4	1		5	2	2	2	1	1	4		1
525		1		4		2	1	3	1	2	4		2	3	4	2	3	4	2		1
526		1		3		2	3	2	2	4	3		4	3	2	4	3	2	3		1
527		2		4		3	3	2	2	4	3		4	4	5	5	5	5	5		1
528		2		3		2	2	4	5	4	2		4	5	2	5	5	4	5		1
529		2		4		2	2	4	4	2	2		5	4	4	4	5	5	5		1
530		2		5		2	3	4	2	4	3		4	5	4	3	1	4	5		1
531		2		4		3	3	4	3	4	2		2	2	3	2	2	3	5		1
532		2		4		1	1	2	2	2	1		2	2	1	1	2	3	4		1
533		2		4		3	4	1	4	1	3		4	5	4	5	4	5	4		1
534		2		5		3	4	4	4	2	1		5	5	3	4	5	3	5		1
535		2		3		2	2	2	3	4	3		-	4	2	2	4	4	5		1
536		2		3		2	2	2	3	4	2		2	4	2	3	4	4	5		1
537		2		3		2	2	1	3	4	3		3	4	2	3	2	3	5		1
538		2		4		2	2	3	2	3	2		2	3	1	2	4	2	3		1
539		2		3		2	1	2	2	3	3		3	1	1	1	4	2	5		1
540		2		4		4	3	3	3	2	3		3	2	3	3	4	2	5		1
541		2		4		3	5	3	4	5	3		4	5	5	4	5	5	5		1
542		2		5		4	4	4	5	4	3		5	5	3	4	5	4	5		1
543		2		3		2	4	3	2	5	3		2	2	1	1	5	5	5		1
544		2		5		-	-	4	-	2	-		4	5	3	2	1	4	5		1
545		2		3		2	2	2	1	3	3		3	4	4	2	4	1	2		1
546		2		3		3	4	2	4	3	3		2	2	4	3	4	3	5		1
547		2		5		3	4	3	3	4	4		3	4	3	4	5	3	5		1
548		2		3		3	3	2	4	2	2		4	4	3	2	5	4	4		1
549		2		3		4	2	3	3	2	4		4	3	3	4	4	2	5		1
550		2		3		3	1	3	3	2	4		4	3	1	2	5	3	5		1
551		2		3		2	3	1	2	5	4		4	4	2	2	4	4	4		1
552		2		3		3	2	2	3	3	3		4	4	2	3	4	3	5		1
553		2		2		1	1	1	1	1	3		1	2	2	5	5	3	5		1
554		1		2		2	1	1	1	1	2		5	4	2	1	3	2	5		1
555		2		3		1	2	1	2	2	4		1	2	1	2	2	1	3		1
556		1		4		2	2	2	1	2	4		3	4	3	2	3	4	5		1
557		1		4		4	3	4	3	3	4		4	3	3	3	3	2	4		1
558		2		4		4	2	3	3	4	3		4	4	2	4	5	4	5		1
559		1		2		1	2	2	2	2	1		4	4	2	1	3	1	4		1
560		1		4		2	4	3	3	2	1		3	4	2	2	2	3	4		1
561		1		2		3	3	2	4	3	5		4	4	3	3	4	4	4		1
562		2		2		4	3	2	3	2	3		3	5	3	3	3	4	3		1
563		1		3		3	3	3	3	4	3		4	3	4	4	4	3	3		1
564		2		3		2	1	2	2	1	1		3	4	5	4	4	1	5		1
565		2		2		3	3	4	4	3	3		3	3	4	3	3	4	3		1
566		1		3		1	1	1	2	1	1		1	4	2	2	2	1	5		1
567		2		4		4	4	3	4	1	4		5	4	2	4	5	4	4		1
568		2		3		3	4	3	4	4	5		4	3	2	2	3	2	4		1
569		2		4		3	4	4	4	3	3		3	4	3	3	3	2	2		1
570		2		4		3	3	3	5	4	4		5	5	4	4	5	5	5		1
571		2		3		4	3	2	5	1	5		5	4	3	2	5	5	5		1
572		2		4		2	2	2	4	3	4		4	4	2	1	5	5	5		1
573		2		4		1	2	2	2	4	3		3	3	2	1	5	2	5		1
574		2		4		1	1	2	1	4	1		4	4	1	1	4	2	5		1
575		2		4		3	2	3	3	3	2		3	4	4	5	4	4	5		1
576		2		4		2	2	2	4	3	2		4	5	3	3	5	2	5		1
577		1		4		4	3	3	2	4	4		3	4	2	2	3	3	3		1
578		1		4		3	3	3	3	3	3		5	4	4	4	4	5	4		1
579		1		2		3	3	2	3	3	3		4	4	3	5	4	3	4		1
580		2		3		2	2	3	3	4	4		4	4	5	5	5	2	5		1
581		2		3		2	2	2	3	4	3		2	4	2	3	4	3	5		1
582		2		4		3	4	3	5	3	4		5	4	3	5	5	5	5		1
583		2		3		2	4	3	2	4	3		4	3	3	3	5	5	5		1
584		2		5		3	3	4	4	3	3		4	3	4	5	5	3	5		1
585		2		7		2	5	1	2	5	4		4	5	2	2	5	5	5		1
586		2		4		3	2	3	2	4	4		4	5	3	5	5	4	4		1
587		1		5		1	3	2	1	4	5		2	1	1	4	4	1	4		1
588		1		4		3	3	4	3	4	3		2	4	3	3	4	4	4		1
589		1		3		4	5	3	4	5	5		3	4	3	2	4	2	5		1
590		1		7		5	5	3	3	5	5		1	5	5	5	5	1	5		1
591		1		3		4	5	4	4	3	5		1	5	4	4	5	5	5		1
592		-		-		-	-	-	-	-	-		-	-	-	-	-	-	-		1
593		1		4		3	2	3	3	4	3		5	5	4	3	4	3	5		1
594		1		4		2	3	2	2	5	4		4	4	4	5	5	4	5		1
595		1		5		3	3	4	3	3	4		5	4	4	4	4	5	5		1
596		1		4		2	2	2	3	4	4		4	5	4	2	4	5	5		1
597		1		3		3	4	3	2	3	3		5	4	2	2	4	5	4		1
598		1		4		2	2	3	3	4	3		3	3	1	2	4	3	5		1
599		2		5		3	4	3	3	5	5		5	3	2	2	5	1	5		1
600		2		4		3	2	3	3	4	3		4	3	2	3	4	3	5		1
601		2		7		5	4	5	5	5	5		5	5	5	5	5	5	5		1
602		2		3		1	1	2	2	3	2		4	4	1	1	4	3	5		1
603		2		3		2	1	2	2	3	3		5	5	5	5	5	3	5		1
604		2		3		1	2	2	3	3	4		5	5	2	1	5	4	5		1
605		2		3		1	5	1	3	4	5		4	4	2	3	4	4	5		1
606		2		4		3	4	3	3	4	2		4	4	4	4	5	5	5		1
607		2		4		4	3	2	3	3	2		1	4	4	4	5	5	4		1
608		1		3		3	2	2	2	1	3		2	4	2	4	3	5	5		1
609		2		3		3	4	3	3	4	2		5	4	4	3	5	5	5		1
610		1		3		2	2	2	2	4	1		3	2	2	1	4	1	4		1
611		1		4		1	3	2	1	4	5		2	2	1	1	5	1	5		1
612		1		4		2	1	2	2	2	2		4	3	3	4	5	5	5		1
613		1		1		1	1	1	2	2	1		3	5	3	4	5	1	5		1
614		1		1		1	1	1	1	1	1		2	2	1	1	5	1	2		1
615		1		4		2	1	3	3	2	4		3	4	2	1	3	3	5		1
616		1		4		5	3	3	4	4	4		4	4	3	4	4	3	5		1
617		2		4		3	1	2	4	3	3		2	5	3	4	5	4	5		1
618		2		4		4	2	3	2	5	3		5	4	3	3	4	4	3		1
619		2		4		2	2	2	3	1	3		-	-	3	-	-	3	-		1
620		2		4		4	5	3	4	4	5		5	5	2	4	4	5	5		1
621		2		4		4	3	4	4	3	4		3	4	2	1	1	1	4		3
622		2		5		5	5	5	5	5	5		5	5	5	3	5	5	5		3
623		-		7		5	5	4	5	5	5		5	5	5	5	5	5	5		3
624		1		5		4	3	4	5	2	1		4	4	3	2	5	4	4		3
625		1		4		1	3	3	4	2	2		3	4	1	1	5	1	5		3
626		1		4		3	3	2	3	5	2		4	4	4	4	5	2	4		3
627		1		5		1	2	2	3	3	1		3	1	1	1	1	2	2		3
628		1		5		2	2	3	2	3	3		3	4	3	3	3	3	5		3
629		2		3		2	3	1	2	1	4		1	1	1	1	4	1	4		3
630		2		4		2	2	3	2	4	2		1	3	2	2	4	4	4		3
631		2		5		4	3	4	4	3	4		3	4	4	3	3	2	4		3
632		2		3		2	3	2	3	4	3		5	5	3	2	5	4	5		3
633		1		6		4	4	4	4	5	4		5	5	4	1	4	3	-		3
634		2		5		3	2	4	3	1	3		3	4	2	2	4	2	5		3
635		1		6		5	4	4	4	4	5		1	5	5	4	5	4	5		3
636		1		5		5	4	5	5	5	3		3	4	3	2	5	3	5		3
637		2		5		4	5	4	5	1	3		5	5	4	4	5	3	5		3
638		2		5		3	1	3	3	5	5		5	5	5	3	5	5	4		3
639		2		6		4	3	3	2	3	3		3	3	4	4	3	2	4		3
640		2		5		3	3	2	4	4	4		2	3	4	4	4	2	4		3
641		2		5		4	5	3	4	4	2		4	5	3	3	4	3	4		3
642		2		7		5	5	5	5	4	4		5	5	5	5	5	5	5		3
643		1		5		3	3	4	4	3	4		-	4	4	4	4	5	5		3
644		1		4		3	4	3	4	3	4		4	4	3	3	4	2	4		3
645		2		5		4	3	5	4	4	3		3	3	4	4	4	3	4		3
646		2		6		4	4	4	3	4	5		4	4	5	4	5	4	4		3
647		2		3		3	3	3	3	3	3		5	-	4	4	4	4	4		3
648		2		5		4	4	4	5	4	4		4	4	4	4	4	5	4		3
649		2		6		4	5	4	5	5	4		3	5	4	5	5	3	4		3
650		2		6		4	4	4	5	4	4		5	4	4	-	5	4	4		3
651		2		4		3	3	3	4	4	4		3	4	3	3	5	2	5		3
652		2		7		3	1	4	1	4	-		4	1	1	1	4	2	5		3
653		2		4		3	3	3	4	3	2		2	4	3	3	4	3	5		3
654		2		5		4	5	4	5	5	5		4	4	5	3	4	5	5		3
655		2		4		3	4	3	4	4	3		3	4	4	4	3	3	4		3
656		1		4		3	2	2	3	1	3		3	5	4	2	5	3	5		3
657		2		5		5	3	3	4	5	5		3	2	4	4	5	5	5		3
658		2		3		2	2	2	4	2	3		3	4	3	2	4	3	5		3
659		1		5		4	4	3	3	2	3		3	3	2	2	3	3	3		3
660		2		3		5	5	5	5	5	5		5	5	5	5	5	5	5		3
661		2		3		4	2	3	4	3	3		4	2	3	4	3	3	3		3
662		2		4		3	3	3	4	4	3		1	3	2	1	3	2	5		3
663		2		5		3	3	3	3	3	3		3	3	3	3	3	3	3		3
664		2		5		3	3	3	3	4	3		5	3	3	3	4	3	5		3
665		2		7		5	5	5	5	5	3		5	5	5	5	5	3	5		3
666		2		6		4	2	4	3	4	4		2	4	5	5	5	4	5		3
667		2		6		5	3	5	3	5	5		3	5	5	4	4	5	5		2
668		-		5		4	4	5	4	4	5		3	4	3	4	4	4	4		2
669		1		5		3	3	3	5	4	1		4	2	3	4	3	2	4		2
670		1		6		4	5	3	5	4	3		3	3	4	3	3	4	4		2
671		1		6		5	5	4	4	5	4		3	4	5	4	5	2	5		2
672		1		4		4	3	3	3	5	2		5	4	3	4	1	5	5		2
673		1		7		4	2	5	4	4	4		3	4	4	4	4	4	4		2
674		2		4		4	3	4	3	5	3		5	4	5	5	4	3	5		2
675		1		5		4	3	4	3	5	4		3	4	3	3	4	3	4		2
676		2		7		5	5	5	5	5	5		4	5	5	5	5	3	4		2
677		2		6		5	2	3	4	2	3		3	5	5	5	5	5	5		2
678		2		5		3	3	3	3	3	5		3	4	3	4	4	3	5		2
679		1		6		4	4	3	4	4	1		4	5	4	5	5	4	4		2
680		1		5		4	4	3	4	4	1		4	5	4	5	5	4	4		2
681		2		5		3	1	2	5	1	1		5	4	3	1	4	5	4		2
682		1		3		2	3	2	4	5	3		5	3	5	5	-	3	5		2
683		2		4		2	2	3	3	4	2		3	4	1	1	4	3	5		2
684		1		7		5	5	5	5	5	5		4	5	-	5	4	5	5		2
685		2		5		4	3	4	3	3	2		3	5	5	5	5	5	5		2
686		1		6		4	2	3	2	4	2		5	4	5	2	4	3	5		2
687		2		3		2	2	2	3	2	5		2	3	2	2	2	2	3		2
688		1		4		2	2	2	3	3	2		5	5	3	3	4	4	5		2
689		2		4		4	1	4	2	4	3		3	4	1	1	3	2	5		2
690		1		6		4	3	3	4	4	4		3	3	3	4	3	4	5		2
691		2		1		1	3	3	3	3	3		1	2	2	3	3	1	4		2
692		1		5		3	3	3	4	3	4		3	5	4	4	4	4	4		2
693		1		6		1	3	5	2	4	3		2	4	3	4	4	5	4		2
694		2		4		3	1	2	3	1	2		4	3	1	2	2	4	5		2
695		2		3		2	2	2	3	2	3		2	4	4	4	4	3	3		2
696		2		7		5	4	5	4	4	4		4	5	4	5	5	5	5		2
697		2		5		4	3	3	4	4	5		4	4	3	3	4	5	5		2
698		2		5		3	2	3	4	3	4		2	3	4	4	4	2	5		2
699		2		4		4	3	4	5	4	3		4	4	4	4	3	5	5		2
700		1		5		3	3	3	4	3	3		3	3	3	4	5	4	5		2
701		2		3		3	1	1	3	4	1		1	4	2	1	3	2	5		2
702		2		4		3	3	1	4	3	1		2	2	-	4	-	-	-		2
703		1		6		4	3	4	4	4	4		4	4	4	2	4	4	5		2
704		1		4		2	2	3	2	3	5		5	5	3	2	4	4	5		2
705		2		5		3	4	4	3	4	3		3	4	5	5	3	5	4		2
706		2		4		3	3	2	3	4	3		5	5	2	3	5	5	5		2
707		2		2		4	3	3	2	3	4		2	2	2	2	3	3	3		2
708		2		7		5	5	5	4	5	4		2	2	5	5	5	5	5		2
709		1		2		4	5	1	4	2	5		4	5	3	2	3	1	5		2
710		2		4		3	3	3	4	4	3		5	5	5	4	4	5	5		2
711		1		4		3	3	3	3	3	3		3	3	3	3	3	3	3		2
712		1		6		4	4	4	4	5	4		5	5	5	5	5	5	5		2
713		1		4		1	3	2	2	3	1		2	2	2	2	2	2	2		2
714		2		4		3	1	2	3	3	3		5	5	3	4	5	3	4		2
715		2		4		2	2	1	2	3	3		4	3	2	3	4	3	4		2
716		2		3		3	3	2	1	3	3		1	2	2	2	5	2	4		2
717		2		4		3	4	4	4	3	2		-	-	-	-	-	-	-		2
718		2		4		3	2	3	4	4	2		3	3	4	4	4	2	4		2
719		2		3		4	4	3	3	4	4		3	4	3	2	5	5	5		2
720		1		5		4	2	4	4	4	1		4	4	4	3	5	5	5		2
721		2		6		5	4	4	4	2	4		-	3	3	3	3	4	2		2
722		1		5		4	5	3	4	4	5		3	4	4	4	3	3	4		2
723		2		5		1	3	2	3	4	3		4	4	3	2	3	4	3		2
724		1		1		2	2	5	5	4	2		5	2	2	5	5	5	5		2
725		2		7		4	3	5	5	5	5		5	4	5	5	5	3	5		2
726		2		6		4	2	4	3	4	2		4	4	4	4	4	4	4		2
727		2		4		2	3	3	5	3	4		4	4	4	3	2	4	5		2
728		2		4		3	3	4	4	4	4		3	5	2	3	4	2	4		2
729		2		4		1	2	1	2	2	1		3	2	1	2	3	1	4		2
730		2		4		2	4	3	2	1	4		3	5	4	4	5	1	5		2
731		2		3		5	5	3	5	4	5		4	4	3	3	4	3	4		2
732		1		7		4	1	3	4	4	2		3	3	1	1	5	3	5		2
733		2		5		2	2	3	2	4	2		4	5	3	3	4	4	3		2
734		2		4		2	1	2	2	2	1		2	3	2	1	3	2	4		2
735		1		4		3	4	3	3	4	2		5	3	4	3	5	5	5		2
736		2		3		2	3	2	3	3	2		3	3	1	3	3	2	3		2
737		1		6		4	4	4	4	4	4		1	2	2	5	5	3	4		2
738		2		3		3	2	2	3	2	3		3	3	3	3	3	3	4		2
739		1		5		3	4	4	3	5	4		1	3	4	2	4	5	5		2
740		2		4		3	3	3	4	4	2		5	5	5	3	5	4	5		2
741		2		4		4	2	2	3	3	2		2	2	2	2	4	2	5		2
742		2		3		1	1	2	2	2	2		3	3	1	1	4	1	5		2
743		2		4		3	3	2	2	2	2		2	4	3	4	4	3	5		2
744		2		4		4	4	3	5	3	3		4	3	3	3	2	3	4		2
745		2		4		2	2	3	3	4	5		4	4	5	4	5	5	5		2
746		1		4		4	2	3	2	4	4		4	3	4	2	5	4	5		2
747		2		4		2	2	3	3	3	3		1	5	4	5	5	3	5		2
748		2		3		2	3	4	3	3	4		3	4	4	3	4	3	4		2
749		2		3		1	1	1	3	1	2		3	3	1	1	3	4	3		2
750		2		2		2	1	2	2	1	1		1	3	1	1	3	1	3		2
751		2		4		3	2	2	4	4	4		4	4	4	5	4	4	4		2
752		2		2		2	1	1	2	2	2		5	1	1	1	4	1	4		2
753		1		4		2	2	4	3	3	2		3	4	4	4	4	3	5		2
754		1		6		2	2	3	5	5	3		3	5	3	1	5	5	5		2
755		1		6		5	4	4	5	5	5		5	5	5	2	5	5	5		2
756		1		4		4	2	4	4	4	2		2	3	2	2	2	3	2		2
757		1		4		2	2	2	3	2	2		4	2	3	3	5	3	3		2
758		1		4		4	3	2	3	4	3		4	3	3	1	4	3	4		2
759		2		3		2	1	2	2	4	1		4	2	3	3	4	2	3		2
760		2		6		1	1	1	1	1	1		4	2	3	3	5	3	3		2
761		1		6		4	4	3	5	4	5		5	5	5	5	4	5	5		2
762		2		3		4	4	3	4	1	4		4	4	3	2	3	1	4		2
763		2		3		3	3	2	4	2	4		3	3	2	3	4	2	4		2
764		2		5		3	-	2	2	2	2		4	5	4	4	-	3	5		2
765		1		4		3	4	4	2	2	3		5	5	4	4	5	3	5		2
766		2		4		2	2	3	2	4	2		3	4	3	2	4	2	5		2
767		2		3		3	2	3	4	1	3		3	3	2	5	4	1	4		2
768		2		6		4	1	3	4	1	4		2	5	4	4	5	5	5		2
769		2		5		4	4	4	5	5	3		3	4	4	5	4	4	5		2
770		2		4		4	1	4	2	3	1		2	5	4	1	3	3	1		2
771		2		3		5	4	2	4	-	5		3	3	3	3	4	4	5		2
772		2		6		3	2	3	3	3	3		3	5	5	5	5	5	5		2
773		2		4		2	2	3	2	5	2		5	5	5	5	3	5	5		2
774		2		5		3	3	4	5	3	3		4	5	5	5	4	3	5		2
775		2		4		3	3	3	1	2	1		4	4	3	2	5	2	4		2
776		2		5		3	1	2	2	3	3		3	3	4	1	4	1	5		2
777		2		7		1	1	1	1	1	3		5	4	3	1	4	4	5		2
778		2		5		1	1	2	2	1	2		2	4	4	3	3	2	4		2
779		2		4		4	3	3	4	4	2		4	4	3	3	5	4	5		2
780		2		4		4	2	3	3	5	2		1	4	3	4	3	3	5		2
781		2		1		1	1	1	1	-	1		1	1	1	1	3	1	3		2
782		2		5		1	3	4	3	5	3		3	4	3	3	4	5	5		2
783		2		4		2	2	1	3	1	2		5	2	2	4	2	2	5		2
784		2		4		2	2	2	3	4	5		-	5	3	3	4	5	5		2
785		2		4		2	3	1	3	3	3		3	3	1	1	3	2	5		2
786		2		5		1	2	1	1	1	1		2	4	5	3	2	2	5		2
787		2		5		4	3	3	4	2	2		3	4	3	2	4	4	4		2
788		2		5		3	5	4	2	5	4		5	5	2	1	5	5	5		2
789		2		3		5	5	5	4	5	4		5	5	5	4	5	2	4		2
790		1		4		4	3	4	5	4	1		1	4	3	4	3	2	3		2
791		1		3		1	1	2	2	5	1		5	1	1	1	1	5	1		2
792		2		4.5		4	3	4	3	4	3		4	5	4	3	4	4	5		2
793		2		3		2	2	2	3	5	3		3	2	2	2	2	4	5		2
794		2		3		4	2	2	2	4	2		2	3	3	4	4	3	5		2
795		2		5		3	2	3	5	4	4		4	4	4	3	3	3	5		2
796		2		5		4	4	4	3	3	3		4	4	4	3	5	4	4		2
797		-		4		4	2	4	4	4	5		2	4	2	3	4	3	2		2
798		2		1		2	4	1	3	3	4		3	3	2	2	2	2	4		2
799		2		7		5	4	5	4	5	3		4	5	4	4	5	3	5		2
800		2		4		3	-	4	4	3	3		3	4	3	3	-	2	4		2
801		2		3		2	2	2	3	3	5		2	3	3	3	3	2	3		2
802		2		4		2	3	3	5	2	4		3	5	5	3	4	4	5		2
803		2		3		1	1	1	1	1	1		4	3	2	2	3	1	4		2
804		1		3		3	2	3	4	4	3		4	3	3	3	3	4	5		2
805		1		3		1	1	1	1	1	1		3	1	1	1	2	1	3		2
806		2		4		3	1	2	2	1	2		4	4	1	1	4	2	5		2
807		1		4		4	4	4	4	5	2		4	5	4	4	4	4	4		2
808		2		2		2	4	2	4	4	4		2	3	1	1	-	1	3		2
809		1		4		2	1	3	2	1	1		3	4	3	2	4	2	5		2
810		-		4		1	1	1	1	1	3		4	4	3	1	2	4	4		2
811		2		4		3	3	2	2	4	4		2	1	4	3	4	1	5		2
812		2		5		3	2	3	3	3	4		1	5	4	5	5	5	5		2
813		2		3		2	1	1	1	1	1		1	2	1	1	1	2	1		2
814		2		6		4	1	4	4	3	1		1	4	3	4	4	2	3		2
815		2		5		3	1	1	2	2	1		1	4	3	2	5	3	3		2
816		2		4		3	1	2	4	2	5		2	4	3	2	4	3	4		2
817		2		4		2	2	3	4	3	5		4	3	3	4	5	3	5		2
818		2		4		3	2	3	3	3	3		3	3	2	2	4	3	3		2
819		1		6		5	4	5	4	3	4		4	4	5	2	3	5	5		2
820		2		5		3	3	3	3	4	3		3	4	3	4	4	3	4		2
821		2		5		4	3	4	4	4	2		2	4	4	4	4	1	5		2
822		2		3		2	2	2	3	2	3		2	2	2	2	2	3	4		2
823		2		3		1	1	3	3	4	1		1	1	1	1	1	1	4		2
824		2		5		3	3	2	3	3	3		5	5	5	5	5	4	5		2
825		2		5		4	3	3	3	2	3		4	5	4	2	5	5	5		2
826		2		4		3	4	3	4	4	3		3	5	4	3	5	2	5		2
827		-		5		3	2	3	4	2	4		3	4	3	4	4	3	4		2
828		1		4		3	2	4	1	2	1		3	4	2	-	4	5	5		2
829		2		6		1	1	1	1	1	1		1	1	1	1	1	3	5		2
830		2		6		5	2	5	3	2	2		2	5	3	3	5	1	-		2
831		2		5		4	3	3	4	4	4		-	4	2	3	5	4	5		2
832		2		4		2	3	2	3	1	4		5	5	4	2	5	4	5		2
833		2		3		2	3	1	2	4	5		2	4	4	2	4	3	5		2
834		2		5		4	4	4	4	5	4		4	4	3	4	5	4	5		2
835		2		5		3	-	4	3	3	-		-	5	5	3	-	4	3		2
836		2		4		3	2	2	2	4	5		-	3	4	3	-	-	-		2
837		2		5		4	3	4	3	3	3		3	4	3	2	4	5	5		2
838		2		4		3	2	4	3	4	2		3	4	4	4	4	4	3		2
839		2		4		2	2	3	2	4	2		4	4	3	4	5	5	5		2
840		2		5		3	2	4	4	3	3		3	5	4	4	4	5	5		2
841		2		5		5	3	4	5	4	4		2	4	5	4	4	4	5		2
842		2		3		2	1	1	2	1	1		4	2	1	1	4	2	5		2
843		2		6		4	5	5	5	5	5		5	5	3	5	5	3	5		2
844		2		5		4	5	3	3	4	4		3	5	5	4	5	4	4		2
845		2		4		4	2	4	5	5	3		5	4	4	3	5	5	5		2
846		2		4		3	2	2	5	2	5		1	5	2	3	5	1	5		2
847		2		3		3	2	2	3	3	3		4	5	2	3	2	1	5		2
848		1		3		2	2	2	2	4	3		3	3	2	2	2	2	4		2
849		2		4		3	1	2	2	3	1		-	3	3	3	-	-	-		2
850		2		5		4	3	3	3	3	3		3	5	3	3	3	4	5		2
851		2		7		2	2	2	3	2	2		5	5	5	5	5	5	5		2
852		2		2		2	2	2	2	4	3		4	3	3	3	3	3	3		2
853		2		2		1	2	2	2	2	3		3	4	1	3	3	2	3		2
854		2		6		4	3	4	4	3	4		3	4	3	4	4	3	4		2
855		1		5		4	4	3	4	3	3		3	4	3	2	1	4	4		2
856		2		4		4	1	3	3	4	2		4	5	1	2	5	5	5		2
857		2		4		3	2	2	3	4	3		4	4	3	4	4	2	3		2
858		1		3		2	2	2	3	4	2		4	4	3	3	3	2	4		2
859		2		3		1	2	1	2	3	1		1	4	2	1	3	-	-		2
860		1		3		2	3	2	3	3	2		3	3	2	2	4	1	5		2
861		1		6		5	5	4	4	5	1		3	5	5	5	5	5	5		2
862		1		4		3	1	3	2	2	2		3	3	2	2	4	1	4		2
863		2		5		4	4	4	4	3	3		3	2	4	5	5	4	4		2
864		2		4		-	-	-	-	-	-		3	4	3	3	4	3	5		2
865		2		5		4	4	3	4	4	3		4	5	4	4	5	2	5		2
866		2		6		5	4	3	4	3	2		3	5	5	5	5	5	4		2
867		1		6		4	5	4	4	5	5		4	5	4	5	5	3	5		2
868		1		2		2	5	1	5	4	1		5	5	3	1	1	3	1		2
869		1		4		4	3	3	4	5	4		5	4	3	5	4	3	3		2
870		1		5		2	3	3	3	4	3		4	4	4	3	5	4	5		2
871		2		4		3	3	3	2	4	3		5	5	3	2	4	3	5		2
872		2		3		3	3	2	3	3	4		5	4	3	3	3	3	4		2
873		2		4		3	3	3	4	4	4		4	3	5	3	5	5	5		2
874		2		4		2	2	3	2	2	4		2	4	2	2	4	3	5		2
875		1		3		1	1	2	2	1	2		1	1	1	1	2	1	3		2
876		1		2		2	2	3	1	3	1		1	1	1	1	4	2	5		2
877		1		3		2	2	2	2	2	2		3	3	2	2	4	3	5		2
878		1		4		4	2	2	2	4	3		3	3	1	4	1	2	4		2
879		2		5		3	3	3	4	3	3		3	3	4	3	4	3	4		2
880		2		5		3	2	3	4	2	3		3	4	3	4	3	3	4		2
881		1		5		2	1	3	3	5	3		3	3	2	1	2	4	4		2
882		2		4		3	1	3	2	5	2		2	5	4	1	4	3	5		2
883		2		6		3	1	3	4	-	3		3	3	3	4	3	1	3		2
884		2		6		4	4	3	4	5	3		5	5	3	4	4	2	5		2
885		2		6		4	4	3	5	4	4		5	4	5	4	5	5	5		2
886		1		2		3	2	1	3	4	3		1	5	2	1	5	4	5		2
887		2		7		5	4	5	5	4	3		4	5	5	5	5	4	5		2
888		2		5		4	5	3	5	4	5		5	5	4	5	4	5	5		2
889		2		4		3	2	3	2	3	2		3	3	2	3	3	3	4		2
890		2		4		3	3	3	3	3	3		2	1	2	3	3	1	4		2
891		2		6		5	5	5	5	5	4		4	4	3	3	3	4	4		2
892		2		4		2	1	2	3	2	2		5	5	2	3	4	1	4		2
893		1		5		3	4	2	4	3	2		4	5	3	2	4	5	5		2
894		1		7		5	5	5	5	5	5		4	4	5	5	5	5	5		2
895		1		4		4	3	4	4	2	5		2	5	3	4	3	2	4		2
896		2		5		4	3	3	4	3	3		3	4	4	4	4	3	4		2
897		2		7		5	5	4	5	5	5		5	5	5	5	5	3	2		2
898		2		5		3	2	2	3	2	2		2	3	3	3	3	2	4		2
899		2		4		3	2	3	3	4	2		4	5	4	2	3	5	5		2
900		1		5		3	3	3	3	4	4		3	4	3	4	5	3	5		2
901		1		7		4	5	4	4	4	4		3	1	3	3	5	3	3		2
902		2		6		4	4	5	3	5	4		4	4	6	6	2	5	3		2
903		1		5		4	3	4	5	4	5		4	4	5	5	5	5	5		2
904		-		6		2	2	3	3	5	2		4	4	4	3	3	4	3		2
905		2		4		3	2	3	5	2	2		3	5	5	3	4	4	4		2
906		2		4		1	1	2	2	2	1		3	4	4	4	3	1	2		2
907		2		4		-	-	-	-	-	-		3	3	5	4	5	3	5		2
908		1		2		1	1	4	1	1	5		4	3	5	4	3	1	1		2
909		1		2		2	1	2	2	1	2		4	3	2	4	4	4	4		2
910		2		4		3	3	2	3	4	2		4	3	3	2	4	4	4		2
911		1		7		3	2	5	4	4	5		4	4	5	4	4	5	5		2
912		1		6		3	3	3	5	4	2		4	3	5	2	5	5	4		2
913		1		3		1	2	3	1	5	3		4	2	2	2	5	4	4		2
914		1		7		5	4	5	4	5	5		5	5	5	5	5	2	5		2
915		-		6		4	4	4	4	4	3		4	5	5	5	4	4	5		2
916		2		5		3	2	3	4	3	2		4	4	3	4	4	3	3		2
917		2		4		3	4	3	4	2	2		3	4	2	2	3	3	4		2
918		2		6		4	2	2	4	1	4		-	5	5	5	5	5	5		2
919		1		3		2	1	2	3	2	1		3	3	1	2	4	2	4		2
920		1		3		3	3	2	3	2	3		4	5	2	2	5	2	5		2
921		2		5		3	4	2	4	4	1		5	4	5	5	3	3	3		2
922		1		7		5	5	5	5	5	5		5	5	5	5	5	5	5		2
923		1		3		1	1	2	2	2	1		3	3	1	1	4	1	4		2
924		1		4		4	3	4	3	4	3		5	4	3	3	5	4	5		2
925		2		6		5	3	4	5	1	3		3	5	5	5	4	3	3		2
926		2		5		4	3	3	3	2	3		4	5	4	4	5	3	5		2
927		1		5		4	2	2	4	3	3		4	4	3	2	4	2	5		2
928		1		5		4	5	3	4	4	3		4	5	4	4	5	4	4		2
929		2		4		2	2	3	2	3	-		3	4	2	2	3	5	4		2
930		1		4		4	3	3	4	2	4		3	3	2	3	4	2	4		2
931		2		3		2	2	2	2	2	2		4	5	2	2	4	4	4		2
932		2		4		3	3	3	5	4	3		3	4	4	2	4	3	5		2
933		2		4		2	4	3	4	4	2		3	4	3	4	4	3	5		2
934		2		3		2	1	2	2	2	1		1	4	1	1	4	1	4		2
935		1		5		2	1	1	1	1	1		3	4	3	1	3	3	4		2
936		2		5		4	3	3	3	4	2		5	3	4	4	5	5	5		2
937		2		4		4	2	3	4	5	3		1	3	4	4	5	2	4		2
938		2		3		1	1	1	1	1	1		4	5	1	1	3	5	5		3
939		2		5		4	3	4	4	3	3		4	4	4	3	4	3	4		3
940		2		5		2	2	2	4	2	1		5	4	1	3	5	2	4		3
941		2		4		3	3	1	3	2	2		3	4	5	4	3	4	4		3
942		2		4		3	3	2	3	2	2		3	4	4	4	4	4	4		3
943		2		5		3	4	3	3	3	4		4	4	4	4	4	4	4		3
944		2		3		2	2	2	2	3	2		2	2	1	1	4	3	5		3
945		2		5		4	3	3	4	4	3		4	5	4	3	4	3	4		3
946		1		4		4	4	4	4	4	4		4	4	3	2	3	4	5		3
947		2		6		5	5	5	5	5	5		5	3	4	5	5	3	5		3
948		2		6		3	3	4	4	4	4		4	3	4	2	5	5	4		3
949		2		3		2	2	3	3	3	3		3	3	3	3	4	4	4		3
950		2		4		3	2	1	1	3	4		4	5	2	1	5	5	4		3
951		2		5		3	2	3	3	3	3		3	3	5	5	4	5	5		3
952		-		6		4	5	3	4	5	3		4	5	4	3	4	2	3		3
953		2		6		4	4	4	3	4	3		3	4	4	4	5	4	5		3
954		2		5		4	3	3	5	3	3		5	4	3	2	5	3	5		3
955		2		2		1	2	1	3	5	1		3	4	1	3	5	4	4		3
956		2		4		4	4	4	4	4	4		3	4	4	4	1	5	5		3
957		2		6		5	3	4	2	4	5		-	5	4	2	4	3	4		3
958		-		4		3	3	3	3	5	3		3	3	3	3	3	2	3		3
959		2		6		4	3	4	4	4	4		-	4	5	4	5	5	5		3
960		2		5		4	3	3	4	4	4		3	5	3	3	3	3	3		3
961		2		6		4	4	3	4	4	5		3	5	3	3	3	3	5		3
962		2		6		3	3	4	4	5	5		4	3	3	2	3	4	4		3
963		-		5		2	3	2	5	4	2		3	5	5	5	5	5	5		3
964		2		5		4	3	3	4	4	4		4	4	3	4	4	3	5		3
965		2		4		5	3	3	4	5	5		3	3	4	4	4	3	4		3
966		2		5		4	4	4	4	4	5		4	3	4	4	4	4	5		3
967		2		4		4	4	4	4	5	4		4	5	4	4	4	4	5		3
968		2		5		4	2	3	4	4	2		3	5	4	4	3	4	4		3
969		1		7		5	5	5	5	5	5		5	4	4	4	3	4	4		3
970		2		3		1	2	2	3	2	1		4	5	3	5	4	4	5		3
971		2		5		4	2	3	5	5	4		3	4	5	5	5	5	4		1
972		2		3		2	2	3	3	4	2		2	5	3	3	5	4	5		1
973		1		4		3	3	3	4	4	3		1	4	2	4	5	2	4		1
974		2		3		2	2	2	3	2	1		4	5	3	1	5	4	5		1
975		2		3		2	2	1	3	2	2		4	4	3	1	5	4	5		1
976		2		3		2	1	2	1	3	4		5	5	3	1	5	4	5		1
977		2		4		2	1	3	4	3	3		3	4	3	2	4	4	5		1
978		2		5		4	5	4	5	4	5		4	5	5	5	5	5	5		1
979		2		4		4	4	4	5	4	5		3	5	3	4	5	5	5		1
980		2		3		3	2	4	4	4	5		5	5	5	5	5	4	5		1
981		1		4		2	1	1	3	1	3		2	4	1	4	4	2	5		1
982		1		4		1	3	1	4	1	3		4	4	2	4	2	1	2		1
983		1		4		1	1	1	1	1	5		2	4	1	3	2	3	2		1
984		2		4		4	3	2	3	4	3		4	5	4	4	5	2	5		1
985		2		4		2	4	3	2	5	4		5	5	3	3	4	5	5		1
986		1		2		2	1	2	2	1	1		2	4	2	1	3	2	3		1
987		1		5		3	1	1	4	5	5		5	2	4	4	5	5	5		1
988		1		3		2	3	1	2	2	1		3	4	2	2	3	3	4		1
989		2		4		4	4	3	3	4	3		3	3	4	3	5	5	5		1
990		2		4		2	2	3	2	4	3		4	4	4	2	5	4	4		1
991		1		3		2	3	2	3	4	3		2	4	2	2	3	2	5		1
992		2		5		5	5	4	4	4	5		4	5	4	3	5	5	5		1
993		2		4		3	4	3	4	3	5		4	5	4	3	5	4	5		1
994		1		6		3	4	3	2	5	5		5	4	4	3	4	1	5		1
995		1		4		3	3	3	3	4	4		4	4	5	2	5	4	5		1
996		1		5		4	4	2	2	1	3		1	3	4	3	2	2	1		1
997		1		4		2	2	2	3	3	2		5	4	4	2	5	2	5		1
998		1		5		2	3	3	2	2	4		5	3	3	3	5	4	4		1
999		2		4		2	2	3	3	1	2		2	4	2	3	4	2	4		1
1000		2		6		4	2	5	3	2	3		2	4	4	5	5	5	5		1
1001		2		4		4	2	2	4	3	5		1	2	2	1	4	3	4		1
1002		2		4		2	2	2	2	4	4		5	5	4	2	4	3	4		1
1003		1		2		1	1	1	1	2	1		3	3	1	1	4	1	4		1
1004		1		2		1	1	1	1	1	1		3	4	1	4	1	4	4		1
1005		2		3		1	2	1	3	4	4		4	4	2	1	4	3	4		1
1006		1		3		5	4	4	4	4	4		5	5	3	3	4	4	5		1
1007		1		4		2	4	4	3	5	3		5	4	3	2	5	2	5		1
1008		1		3		2	2	2	2	4	3		1	3	3	2	3	3	5		1
1009		2		4		3	2	4	4	4	1		5	3	5	5	5	4	3		1
1010		1		5		4	3	4	3	4	3		-	5	3	1	5	4	5		1
1011		1		4		3	3	2	3	4	3		3	5	3	4	4	3	5		1
1012		1		6		5	4	4	5	4	5		4	5	5	1	5	1	4		1
1013		1		5		2	3	4	3	4	5		4	5	3	2	4	4	5		1
1014		2		3		1	2	1	3	3	2		2	4	1	3	3	1	3		1
1015		2		5		4	4	3	4	4	3		5	4	5	2	5	3	4		1
1016		1		4		4	2	5	4	4	4		2	4	5	3	4	4	5		1
1017		2		5		5	4	4	3	4	2		1	3	2	3	4	5	4		1
1018		2		4		2	2	1	2	3	4		4	4	2	4	4	2	5		1
1019		2		4		4	5	2	5	3	5		3	5	2	4	4	2	5		1
1020		1		7		4	3	3	-	1	3		1	4	3	2	3	5	5		1
1021		1		3		2	2	3	4	2	2		3	2	2	2	4	3	4		1
1022		1		4		4	4	3	3	4	4		4	5	4	4	5	3	5		1
1023		1		4		3	4	3	1	3	3		4	4	3	4	4	4	5		1
1024		2		5		4	3	4	4	4	4		5	5	5	3	5	5	5		1
1025		1		4		3	1	1	1	1	1		5	5	5	5	5	1	5		1
1026		1		4		4	4	2	3	5	1		4	4	2	2	3	2	5		1
1027		2		4		4	1	3	4	2	1		2	5	4	5	5	5	5		1
1028		2		3		2	1	1	1	4	1		5	4	4	4	3	3	5		1
1029		1		4		4	3	3	4	2	1		4	3	2	4	4	4	5		1
1030		2		4		3	2	2	3	3	3		2	3	3	5	4	5	5		1
1031		2		4		4	3	2	2	4	4		4	4	3	2	4	3	5		1
1032		2		1		1	1	1	1	2	1		2	2	1	1	1	1	3		1
1033		2		4		3	3	2	3	4	1		3	4	2	4	5	1	5		1
1034		1		2		2	2	2	2	3	2		2	3	1	2	2	1	3		1
1035		1		4		2	3	2	4	1	2		5	5	4	2	3	3	5		1
1036		2		4		5	3	3	4	5	4		4	4	5	3	5	4	5		1
1037		2		5		4	3	4	4	4	4		4	5	4	4	5	4	5		1
1038		2		4		3	2	4	4	3	4		4	5	5	5	5	4	5		1
1039		1		6		5	5	5	5	4	5		5	3	5	4	4	3	-		1
1040		1		4		2	2	3	4	4	3		5	3	5	4	2	3	5		1
1041		2		3		3	2	3	4	4	1		3	5	4	4	5	4	5		1
1042		2		4		5	4	4	4	3	5		5	5	4	3	5	4	5		1
1043		2		4		4	3	3	2	2	4		4	2	4	3	5	4	5		1
1044		2		5		2	2	3	4	2	4		4	5	3	2	4	3	4		1
1045		2		5		4	3	3	2	4	3		4	3	4	3	5	4	5		1
1046		2		5		4	3	4	5	3	2		5	4	4	3	5	4	5		1
1047		2		3		3	2	2	3	3	3		2	3	2	2	4	3	4		1
1048		2		5		3	2	2	3	2	3		4	5	4	4	2	1	3		1
1049		1		3		2	2	1	2	3	3		4	3	2	2	4	1	5		1
1050		2		4		3	4	3	3	4	3		3	4	4	3	5	4	3		1
1051		1		4		3	3	2	4	2	3		3	3	3	3	3	2	3		1
1052		1		4		2	2	3	2	4	1		5	4	3	4	5	5	5		1
1053		1		4		4	3	3	3	4	4		4	3	4	4	5	5	5		1
1054		2		5		4	2	3	3	3	2		3	4	3	3	3	3	4		1
1055		2		3		2	3	1	2	4	1		4	3	3	2	5	3	5		1
1056		1		3		1	1	3	1	3	2		3	2	1	1	4	2	5		1
1057		1		4		3	2	3	4	2	2		4	4	3	2	5	3	5		1
1058		2		1		1	3	1	3	3	4		4	4	3	4	3	3	4		1
1059		2		1		2	3	1	3	2	4		4	2	4	3	5	4	5		1
1060		1		5		4	5	4	5	5	5		4	4	3	4	5	5	4		1
1061		2		3		3	3	2	1	4	5		5	4	2	5	5	5	5		1
1062		2		4		3	1	3	1	4	4		5	4	2	5	5	5	5		1
1063		2		2		1	1	1	3	2	2		2	2	2	2	2	1	4		1
1064		2		4		4	2	5	3	3	1		5	2	2	4	5	4	5		1
1065		2		4		3	3	4	4	4	2		5	4	4	4	1	1	1		1
1066		1		3		2	1	2	2	3	5		5	5	2	4	5	3	5		1
1067		1		5		1	2	4	1	3	5		5	5	4	-	5	5	4		1
1068		2		2		2	2	2	2	4	3		2	2	2	2	4	1	4		1
1069		1		1		5	2	2	1	5	5		3	2	1	2	5	5	2		1
1070		2		6		4	3	3	4	1	4		5	4	3	5	4	4	5		1
1071		2		3		3	3	3	2	2	3		4	4	2	3	5	2	4		1
1072		1		2		1	1	2	1	1	2		2	5	2	1	5	-	-		1
1073		2		2		4	4	1	4	3	5		5	5	2	5	5	5	5		1
1074		2		4		3	2	3	2	2	4		4	5	2	3	5	3	5		1
1075		1		4		3	2	2	3	5	4		3	5	3	4	5	3	5		1
1076		2		3		2	2	2	3	4	2		4	5	3	5	5	4	5		1
1077		2		3		2	4	2	4	4	2		4	4	1	3	5	4	5		1
1078		2		5		4	4	3	5	5	5		5	5	4	4	5	4	5		1
1079		1		4		2	2	2	3	3	5		3	5	3	4	4	2	5		1
1080		2		4		2	2	2	3	3	5		3	5	3	4	4	2	5		1
1081		2		5		4	3	3	3	5	3		4	4	4	4	4	5	5		1
1082		2		3		1	1	1	3	4	3		5	4	2	2	5	3	5		1
1083		1		4		3	1	2	3	4	2		1	1	1	3	3	2	5		1
1084		1		2		4	4	4	4	2	2		4	2	4	2	3	4	2		1
1085		2		3		4	3	2	4	1	5		5	5	4	5	5	4	5		1
1086		2		4		3	2	3	4	3	2		5	4	2	4	4	4	5		1
1087		1		3		2	5	2	4	3	5		3	4	2	1	5	2	4		1
1088		2		5		3	3	3	4	5	4		3	3	4	4	5	3	5		1
1089		2		5		2	3	3	5	4	5		4	5	2	2	5	4	5		1
1090		2		5		4	3	3	5	4	5		5	5	3	4	5	5	5		1
1091		1		3		3	2	2	2	3	3		2	4	2	3	4	2	5		1
1092		2		3		2	3	2	2	3	3		3	4	4	4	4	2	5		1
1093		1		4		5	5	4	4	5	3		2	1	3	4	5	3	3		1
1094		1		2		3	1	1	3	1	1		1	5	2	1	5	3	5		1
1095		1		3		2	2	3	2	2	4		4	4	3	1	4	4	5		1
1096		2		5		4	3	3	5	4	5		5	4	2	4	5	5	5		1
1097		2		3		2	2	2	2	3	2		2	4	2	3	4	2	5		1
1098		2		4		3	3	3	4	3	3		2	4	2	3	5	2	5		1
1099		1		4		4	4	2	5	3	1		1	4	1	3	-	2	5		1
1100		1		5		5	5	3	5	4	1		5	5	4	4	5	3	5		1
1101		1		5		3	2	2	5	2	3		5	5	4	3	4	5	5		1
1102		2		6		4	5	4	5	5	3		3	5	4	4	5	5	4		1
1103		2		4		4	5	4	4	4	3		3	5	4	4	5	4	4		1
1104		1		4		4	2	2	3	5	5		5	4	4	2	5	4	5		1
1105		1		4		3	3	3	3	3	3		3	3	4	3	4	2	3		1
1106		1		6		3	3	3	4	3	3		2	3	3	1	2	2	1		1
1107		1		5		4	3	4	4	4	3		5	4	3	3	4	3	5		1
1108		1		4		2	1	2	2	3	3		3	2	2	4	4	1	2		1
1109		1		4		4	3	4	4	3	5		5	4	4	4	3	3	5		1
1110		1		5		4	3	4	4	5	4		5	4	3	3	4	5	5		1
1111		1		4		2	2	3	3	4	2		4	3	4	3	3	2	5		1
1112		2		7		5	5	5	5	5	4		5	5	5	4	5	5	5		1
1113		2		4		4	3	2	3	3	5		4	5	4	3	5	5	5		1
1114		2		4		4	4	4	4	2	3		3	2	4	3	3	3	4		1
1115		2		5		3	3	4	3	4	3		5	5	4	3	3	1	3		1
1116		2		6		3	3	4	3	4	3		2	3	3	2	4	4	5		1
1117		2		6		2	2	2	4	3	5		1	3	2	4	5	5	5		1
1118		2		3		3	3	3	3	4	2		2	3	1	5	4	3	4		1
1119		1		4		2	2	3	3	4	4		3	4	4	3	3	3	3		1
1120		2		3		2	2	3	3	5	4		5	2	1	3	3	2	2		1
1121		2		5		2	2	2	2	5	1		3	4	1	3	5	4	4		1
1122		2		6		4	4	4	5	4	4		5	5	5	4	5	5	5		1
1123		1		3		2	1	2	1	1	1		3	4	2	5	1	3	5		1
1124		2		3		2	3	2	2	1	3		5	4	3	5	3	4	5		1
1125		2		3		2	2	4	2	2	3		5	4	3	5	3	4	5		1
1126		2		3		1	1	2	1	1	2		5	5	3	2	1	5	5		1
1127		1		4		2	4	1	3	2	5		2	2	3	3	2	5	4		1
1128		1		1		3	3	3	3	3	3		3	3	3	3	3	3	3		1
1129		1		4		4	3	3	4	1	4		2	3	2	4	3	4	4		1
1130		1		4		4	3	4	5	5	5		3	4	4	4	4	4	4		1
1131		2		5		3	3	3	3	3	3		3	3	3	3	3	3	3		1
1132		2		6		4	3	3	5	4	5		5	5	5	5	5	5	5		1
1133		2		4		3	3	4	3	4	3		3	4	4	4	4	3	5		1
1134		1		4		1	5	1	3	5	5		1	5	-	3	5	4	5		1
1135		2		3		2	1	3	3	2	3		3	5	4	3	5	3	4		1
1136		2		4		2	2	2	3	2	4		3	5	4	4	5	3	5		1
1137		2		2		2	1	2	2	3	3		1	3	3	4	3	1	5		1
1138		2		3		4	4	2	5	4	3		1	5	3	4	4	1	4		1
1139		2		2		1	1	1	2	4	5		2	5	1	1	3	3	4		1
1140		2		5		3	1	4	2	3	5		3	4	3	1	4	4	5		1
1141		1		4		3	3	3	2	2	2		2	4	3	4	2	3	1		1
1142		1		4		3	2	3	2	2	2		4	3	4	3	4	2	3		1
1143		1		6		1	2	4	2	2	3		5	3	4	4	4	5	5		1
1144		1		3		1	1	1	2	2	1		5	4	1	1	1	3	5		1
1145		1		3		1	1	1	2	2	1		2	2	1	2	1	3	5		1
1146		1		4		3	3	3	4	3	4		2	4	2	1	5	4	4		1
1147		2		3		1	1	1	2	1	1		4	2	1	4	5	2	5		1
1148		2		6		1	1	2	3	3	1		4	5	4	5	5	5	5		1
1149		2		3		3	2	3	5	4	5		5	3	2	3	4	2	5		1
1150		2		5		4	2	4	4	3	3		5	5	3	1	4	5	5		1
1151		2		7		4	4	4	5	5	3		5	5	4	5	5	5	5		1
1152		2		3		3	2	5	2	1	5		5	5	2	1	3	5	5		1
1153		2		4		3	2	2	2	3	3		3	4	3	2	3	4	5		1
1154		2		5		4	4	4	4	5	4		5	4	4	3	5	2	5		1
1155		1		4		3	2	1	2	2	5		4	5	3	3	5	4	5		1
1156		2		4		3	4	3	2	4	5		2	2	4	3	5	4	5		1
1157		2		4		2	4	3	2	4	1		2	2	2	2	1	1	1		1
1158		2		4		3	4	3	5	4	3		4	5	5	4	5	5	5		1
1159		2		2		4	3	2	4	5	3		5	5	3	4	4	4	5		1
1160		1		3		2	4	2	4	4	2		4	1	2	3	4	3	4		1
1161		1		3		3	2	2	4	2	4		4	4	4	2	5	2	5		1
1162		1		5		5	5	3	4	3	3		5	4	5	5	5	4	5		1
1163		2		6		5	5	4	5	4	2		4	5	5	5	4	3	5		1
1164		1		4		5	5	4	4	4	2		2	4	4	4	5	4	5		1
1165		2		5		4	5	3	3	4	2		3	5	5	5	5	3	5		1
1166		2		5		4	2	4	4	3	3		5	5	4	5	5	5	5		1
1167		2		4		3	2	3	2	3	3		4	2	4	3	5	3	5		1
1168		2		4		3	2	2	2	3	2		5	4	3	5	5	5	5		1
1169		2		4		3	2	2	2	2	4		4	4	5	4	5	5	5		1
1170		2		4		4	3	2	4	3	3		4	4	3	5	5	4	5		1
1171		2		4		4	2	2	4	2	3		5	4	3	5	5	3	5		1
1172		2		4		2	1	2	2	2	1		4	4	2	2	4	5	4		1
1173		1		4		4	4	2	4	4	4		4	3	4	4	3	2	4		1
1174		2		3		2	2	2	4	5	4		2	3	3	3	3	3	5		1
1175		2		4		3	2	3	5	2	4		4	5	4	1	4	3	4		1
1176		1		3		2	3	2	2	5	2		5	5	3	1	1	1	4		1
1177		2		3		2	4	2	3	3	2		3	4	2	2	5	2	5		1
1178		2		4		2	2	2	3	4	2		3	4	2	1	4	3	3		1
1179		2		4		2	2	2	3	3	4		4	5	3	2	5	5	5		1
1180		2		4		3	4	2	4	4	4		5	5	3	3	3	4	4		1
1181		1		2		2	1	1	1	1	1		5	5	1	1	4	1	3		1
1182		1		4		3	3	2	3	3	3		4	4	3	2	4	4	5		1
1183		1		4		3	3	1	2	3	3		5	4	4	5	5	3	5		1
1184		1		4		3	3	2	3	3	3		4	4	3	2	4	2	5		1
1185		2		2		2	2	2	2	3	3		3	3	2	2	2	3	2		1
1186		2		3		3	2	2	2	4	4		4	3	2	3	5	4	5		1
1187		2		3		2	1	2	3	4	3		4	3	3	3	5	5	5		1
1188		2		4		2	2	2	3	4	4		5	5	4	3	5	5	5		1
1189		2		4		2	1	1	2	1	3		5	2	1	2	4	4	5		1
1190		2		5		2	1	3	3	1	2		3	3	2	2	5	4	5		1
1191		2		4		3	3	3	3	4	2		5	5	4	4	5	5	5		1
1192		2		4		4	4	3	4	4	4		5	5	4	4	5	5	5		1
1193		2		4		4	4	4	4	4	4		5	5	3	3	3	5	5		1
1194		2		3		5	4	5	4	3	5		2	3	2	2	5	4	5		1
1195		1		2		1	1	1	1	2	1		3	4	1	1	5	1	4		1
1196		1		2		2	2	2	2	4	2		4	4	3	3	5	4	5		1
1197		2		4		2	4	3	4	3	3		4	5	3	5	5	3	5		1
1198		2		5		3	2	3	4	4	4		4	3.5	4	3	5	3	4.5		1
1199		1		4		3	3	3	4	5	5		5	4	5	4	5	5	5		1
1200		2		4		3	4	1	2	2	5		4	2	2	2	5	5	5		1
1201		2		4		3	3	3	3	3	4		4	4	3	2	4	3	5		1
1202		1		4		2	2	2	3	2	4		5	4	2	3	4	4	5		1
1203		2		4		2	1	2	3	4	3		5	2	2	3	5	4	5		1
1204		1		5		3	3	3	4	4	4		3	3	4	3	4	3	4		1
1205		2		3		4	2	3	3	3	2		5	3	2	2	5	5	5		1
1206		1		3		3	3	3	3	3	3		3	3	4	4	3	2	4		1
1207		2		3		3	2	2	4	4	3		2	3	3	3	3	3	3		1
1208		2		5		3	2	3	5	5	4		4	5	3	3	5	5	5		1
1209		2		5		4	3	4	3	5	2		4	5	4	3	4	3	5		1
1210		2		4		4	3	4	3	3	3		3	4	4	4	5	4	5		1
1211		2		4		3	3	2	4	3	4		3	4	2	4	3	3	4		1
1212		2		4		3	3	3	4	5	4		5	5	4	4	5	5	5		1
1213		2		4		5	4	4	3	4	4		5	4	4	4	5	5	5		1
1214		2		5		3	5	2	2	4	5		4	5	3	3	5	3	5		1
1215		1		6		3	2	3	3	5	2		-	4	4	3	5	4	5		1
1216		2		5		2	3	3	5	5	2		-	4	4	3	5	4	5		1
1217		1		6		4	5	5	4	5	4		3	5	4	4	4	5	5		1
1218		2		5		3	3	4	5	4	3		5	4	5	5	5	5	5		1
1219		2		4		4	2	2	4	4	5		4	5	5	2	4	1	5		1
1220		1		5		5	4	4	4	4	5		4	5	4	5	5	5	5		1
1221		2		7		4	4	4	5	3	5		5	5	5	5	5	4	5		1
1222		2		4		4	3	3	4	4	4		4	5	3	5	5	3	5		1
1223		1		5		4	4	4	5	5	5		4	5	4	4	5	4	4		1
1224		1		6		5	4	5	5	5	5		1	4	4	5	5	5	5		1
1225		2		6		5	3	4	4	3	3		5	4	5	5	5	5	5		1
1226		2		3		4	3	4	3	4	4		2	3	2	3	3	2	2		1
1227		1		6		5	5	5	5	5	4		5	5	4	4	5	5	5		1
1228		2		5		3	2	2	3	2	4		2	4	3	3	3	2	5		1
1229		1		7		5	5	5	5	5	5		5	1	2.5	3	4	1	5		1
1230		1		6		4	4	5	4	5	4		4	5	4	3	4	4	4		1
1231		2		4		1	1	3	1	4	5		4	4	3	4	5	5	5		1
1232		1		6		4	4	4	4	4	4		4	4	4	4	4	5	4		1
1233		2		5		3	3	4	5	4	4		5	4	4	3	5	4	5		1
